# Supplementary material for: Vector Integration Sites Identification for Gene-Trap Screening in Mammalian Haploid Cells
Source: Sci Rep. 2017 Mar 17;7:44736. doi: 10.1038/srep44736 (PMC5356192; doi:10.1038/srep44736)
Supplement: Supplemental Tables [file srep44736-s2.xls]

## Sheet: Title
	Supplementary Tables for
	Vector Integration Sites Identification for Gene-Trap Screening in Mammalian Haploid Cells
	Jian Yu1,2 and Constance Ciaudo1,*
	1Swiss Federal Institute of Technology Zurich, Department of Biology, Chair of RNAi and Genome Integrity, Institute of Molecular Health Sciences Zurich, Switzerland.
	2Life Science Zurich Graduate School, Molecular and Translational Biomedicine program, University of Zurich, Zurich, Switzerland.
	* To whom correspondence may be addressed: Prof. Constance Ciaudo.
	E-mail: cciaudo@ethz.ch

## Sheet: Table S1A
Supplementary Tables for Vector Integration Sites Identification for Gene-Trap Screening in Mammalian Haploid Cells
Jian Yu and Constance Ciaudo
Table S1 A: Enrichment analysis of Gene Categories containing genes without vector insertion in the mouse dataset (1), corresponding to Fig. 2a
Gene Type	Odds Ratio	FDR
snRNA	-4.46641	0
miRNA	-4.38383	0
snoRNA	-4.30509	0
processed_pseudogene	-3.03844	0
protein_coding	3.4087	0
unprocessed_pseudogene	-2.28619	3.02226e-234
misc_RNA	-3.58208	1.5784e-116
processed_transcript	2.25315	4.54494e-66
antisense	1.18284	3.37243e-64
IG_V_gene	-5.46836	3.67038e-64
TEC	-1.12497	3.87459e-59
IG_V_pseudogene	-4.35206	6.66804e-39
TR_V_gene	-4.21764	7.61791e-35
rRNA	-2.01099	1.964e-32
TR_J_gene	-6.425	6.70668e-22
scaRNA	-5.95868	2.23e-15
lincRNA	0.43247	7.12167e-15
TR_V_pseudogene	-5.3572	1.28634e-09
pseudogene	-1.50293	2.73072e-09
IG_D_gene	NA*	5.00634e-06
ribozyme	-3.63523	0.000213086
IG_J_gene	NA	0.000259202
TR_J_pseudogene	NA	0.00623932
transcribed_unprocessed_pseudogene	0.898063	0.01126
sense_overlapping	3.01055	0.0140713
sense_intronic	-0.598451	0.02665
unitary_pseudogene	2.38892	0.276642
IG_D_pseudogene	NA	0.594123
IG_LV_gene	NA	0.594123
TR_D_gene	NA	0.594123
IG_C_pseudogene	NA	1
sRNA	NA	1
translated_unprocessed_pseudogene	NA	1
TR_C_gene	-1.8973	1
IG_C_gene	-1.48237	1
Mt_tRNA	-0.312206	1
transcribed_processed_pseudogene	-0.295869	1
polymorphic_pseudogene	0.190525	1
bidirectional_promoter_lncrna	1.00996	1
3prime_overlapping_ncrna	NA	1
macro_lncRNA	NA	1
Mt_rRNA	NA	1
*NA: lack of data or minus infinity		Lack of Insertion
		Enriched of Insertion
(1) Monfort, A., et al., Identification of Spen as a Crucial Factor for Xist Function through Forward Genetic Screening in Haploid Embryonic Stem Cells. Cell reports, 2015.

## Sheet: Table S1B
Table S1 B: Enrichment analysis of Gene Categories containing genes without vector insertion in the human dataset (2), corresponding to Fig. 2a
Gene Type	Odds Ratio	FDR
miRNA	-3.63243	0
snRNA	-3.46095	0
processed_pseudogene	-2.62188	0
protein_coding	3.56816	0
antisense	1.75149	2.95192e-308
misc_RNA	-2.09048	5.51017e-228
unprocessed_pseudogene	-1.76382	5.40738e-190
lincRNA	1.12303	9.1462e-190
snoRNA	-2.54171	1.26465e-131
rRNA	-3.54147	8.45866e-119
IG_V_pseudogene	-5.99981	2.31706e-61
processed_transcript	2.91311	9.63694e-59
IG_V_gene	-5.32318	1.55306e-45
TR_J_gene	-5.17436	3.04194e-24
TR_V_gene	-3.35027	1.50861e-21
IG_D_gene	NA*	1.71096e-13
transcribed_unprocessed_pseudogene	0.850998	3.80557e-11
sense_overlapping	1.43255	4.54056e-08
Mt_tRNA	NA	8.87379e-08
polymorphic_pseudogene	-2.44758	1.03194e-07
TEC	-0.521514	1.78884e-07
scaRNA	-2.66098	2.51558e-07
sense_intronic	0.539101	2.06564e-06
IG_J_gene	NA	2.44287e-06
TR_V_pseudogene	-3.20846	9.2576e-06
sRNA	-4.75573	1.10343e-05
IG_C_gene	-4.2079	0.00149301
IG_C_pseudogene	-3.50714	0.0771972
ribozyme	-3.31441	0.157174
transcribed_processed_pseudogene	-0.32088	0.285114
pseudogene	-1.5073	0.311789
unitary_pseudogene	0.532773	0.311789
TR_D_gene	-6.64386	0.320205
TR_J_pseudogene	-6.64386	0.320205
TR_C_gene	NA	0.412552
IG_J_pseudogene	-6.64386	0.563809
vaultRNA	-6.64386	1
3prime_overlapping_ncrna	0.419388	1
transcribed_unitary_pseudogene	0.493215	1
bidirectional_promoter_lncrna	NA	1
macro_lncRNA	NA	1
Mt_rRNA	NA	1
translated_unprocessed_pseudogene	NA	1
*NA: lack of data or minus infinity		Lack of Insertion
		Enriched of Insertion
(2) Jae, L.T., et al., Deciphering the glycosylome of dystroglycanopathies using haploid screens for lassa virus entry. Science, 2013. 340(6131): p. 479-483.

## Sheet: Table S1C
Table S1 C: Intersection of Significant* Gene Categories lack of insertion from mouse (TableS1A) and human (TableS1B), corresponding to Fig. 2b
Siginificant in Both (16)	Only in Human (4)	Only in Mouse (4)	Non-Signicant (16)
IG_D_gene	IG_C_gene	pseudogene	3prime_overlapping_ncrna
IG_J_gene	Mt_tRNA	ribozyme	antisense
IG_V_gene	polymorphic_pseudogene	sense_intronic	bidirectional_promoter_lncrna
IG_V_pseudogene	sRNA	TR_J_pseudogene	IG_C_pseudogene
miRNA			lincRNA
misc_RNA			macro_lncRNA
processed_pseudogene			Mt_rRNA
rRNA			processed_transcript
scaRNA			protein_coding
snoRNA			sense_overlapping
snRNA			TR_C_gene
TEC			TR_D_gene
TR_J_gene			transcribed_processed_pseudogene
TR_V_gene			transcribed_unprocessed_pseudogene
TR_V_pseudogene			translated_unprocessed_pseudogene
unprocessed_pseudogene			unitary_pseudogene
	Human Significant	Human Non-Significant
Mouse Significant	16	4
Mouse Non-Significant	4	16	p=0.00036	OR=14.56 (95%CI: 2.800821-101.047957)
OR: Odds Ratio	CI: Confidence Interval
*Significant category is defined as FDR<0.05 (from Fisher Exact Test) and Odds Ratio >1

## Sheet: Table S2
Table S2: List of publications using haploid screening
Author	Date	Title	Cell	Vector	Methods	Data	Memo	Ref
Carette	2009	Haploid Genetic Screens in Human Cells Identify Host Factors Used by Pathogens	Human KBM7 Tumor Cells	retroviruses	n.a.*	No		[1]
Elling	2011	Forward and Reverse Genetics through Derivation of Haploid Mouse Embryonic Stem Cells	Mouse Haploid ESCs	retroviruses	n.a.	GSE33184	36M reads in ctrl, no replicates	[2]
Carette	2011	Global gene disruption in human cells to assign genes to phenotypes by deep sequencing.	Human KBM7 Tumor Cells	retroviruses	Proximity index and Fisher Exact Test	No		[3]
Carette	2011	Ebola virus entry requires the cholesterol transporter Niemann-Pick C1.	Human Early passage HAP1 Cells	retroviruses	Fisher Exact Test	No		[4]
Guimaraes	2011	Identifcation of host cell factors required for intoxication through use of modifed cholera toxin	Human KBM7 Tumor Cells	retroviruses	Fisher Exact Test	No		[5]
Panagiotis	2011	Lipolysis-stimulated lipoprotein receptor (LSR) is the host receptor for the binary toxin Clostridium difficile transferase (CDT).	Human HAP1 (KBM7)	retroviruses	Proximity index and Fisher Exact Test	No		[6]
Reiling	2011	A haploid genetic screen identifies the major facilitator domain containing 2A (MFSD2A) transporter as a key mediator in the response to tunicamycin	Human KBM7	retroviruses	n.a.	No		[7]
Leeb	2011	Derivation of haploid embryonic stem cells from mouse embryos	Mouse Haploid ESCs	piggyBac	iMapper[8]	No		[9]
Rosmarin	2012	Attachment of Chlamydia trachomatis L2 to host cells requires sulfation	HAP1 (KBM7)	retroviruses	Fisher Exact Test	No		[10]
Birsoy	2013	MCT1-mediated transport of a toxic molecule is an effective strategy for targeting glycolytic tumors	Human KBM7 Tumor Cells	retroviruses	Proximity index and Fisher Exact Test	No		[11]
Jae	2013	Deciphering the Glycosylome of Dystroglycanopathies Using Haploid Screens for Lassa Virus Entry	Human HAP1	retroviruses	Fisher Exact Test/Binomial Test	SRP018361	143M reads in ctrl, no replicates	[12]
Lee	2013	A reporter screen in a human haploid cell line identifies CYLD as a constitutive inhibitor of NF-κB	Human KBM7 Tumor Cells	retroviruses	Fisher Exact Test	No		[13]
Timms	2013	Haploid genetic screens identify an essential role for PLP2 in the downregulation of novel plasma membrane targets by viral E3 ubiquitin ligases.	Human KBM7	retroviruses	n.a.	No		[14]
Reiling	2013	A CREB3-ARF4 signalling pathway mediates the response to Golgi stress and susceptibility to pathogens.	Human KBM7	retroviruses	Fisher Exact Test	No		[15]
Pettitt	2013	A Genetic Screen Using the PiggyBac Transposon in Haploid Cells Identifies Parp1 as a Mediator of Olaparib Toxicity	Mouse Haploid ESCs	piggyBac	n.a.	No		[16]
Jae	2014	Lassa virus entry requires a trigger-induced receptor switch	Human HAP1	retroviruses	Fisher Exact Test/Binomial Test	SRP041566	no replicates, ctrl not available	[17]
Leeb	2014	Genetic Exploration of the Exit from Self-Renewal Using Haploid Embryonic Stem Cells	Mouse Haploid ESCs	piggyBac	>20 reads, sense or in exon/promoter	No		[18]
Segawa	2014	Caspase-mediated cleavage of phospholipid flippase for apoptoticphosphatidylserine exposure	Human KBM7	retroviruses	Proximity index	No		[19]
Boomen	2014	TMEM129 is a Derlin-1 associated ERAD E3 ligase essential for virus-induced degradation of MHC-I	Human KBM7	retroviruses	n.a.	No		[20]
Winter	2014	The solute carrier SLC35F2 enables YM155 mediated DNA damage toxicity	Human KBM7	retroviruses	Fisher Exact Test	PRJEB6449**		[21]
Monfort	2015	Identification of Spen as a Crucial Factor for Xist Function through Forward Genetic Screening in Haploid Embryonic Stem Cells	Mouse Haploid ESCs	retroviruses	Fisher Exact Test	SRX1060416	26M reads in ctrl (average), 6 replicates	[22]
Blomen	2015	Gene essentiality and synthetic lethality in haploid human cells	Human HAP1 and KBM7	retroviruses	Shrinked Normal Distribution	No		[23]
Wang	2015	Identification and characterization of essential genes in the human genome	Human KBM7	retroviruses	Cutoff on fraction of effective insertions	No		[24]
Publications with available datasets are colored in red.
*n.a. stands for Non-quantative methods (e.g., visual inspection) used or not metioned in methods.
**This dataset should include both ctrl and selected library as metioned in the original paper, but only selected library is available
1. Carette, J.E., et al., Haploid genetic screens in human cells identify host factors used by pathogens. Science, 2009. 326(5957): p. 1231-5.
2. Elling, U., et al., Forward and reverse genetics through derivation of haploid mouse embryonic stem cells. Cell stem cell, 2011. 9(6): p. 563-574.
3. Carette, J.E., et al., Global gene disruption in human cells to assign genes to phenotypes by deep sequencing. Nature biotechnology, 2011. 29(6): p. 542-546.
4. Carette, J.E., et al., Ebola virus entry requires the cholesterol transporter Niemann-Pick C1. Nature, 2011. 477(7364): p. 340-3.
5. Guimaraes, C.P., et al., Identification of host cell factors required for intoxication through use of modified cholera toxin. J Cell Biol, 2011. 195(5): p. 751-64.
6. Papatheodorou, P., et al., Lipolysis-stimulated lipoprotein receptor (LSR) is the host receptor for the binary toxin Clostridium difficile transferase (CDT). Proc Natl Acad Sci U S A, 2011. 108(39): p. 16422-7.
7. Reiling, J.H., et al., A haploid genetic screen identifies the major facilitator domain containing 2A (MFSD2A) transporter as a key mediator in the response to tunicamycin. Proc Natl Acad Sci U S A, 2011. 108(29): p. 11756-65.
8. Kong, J., et al., iMapper: a web application for the automated analysis and mapping of insertional mutagenesis sequence data against Ensembl genomes. Bioinformatics, 2008. 24(24): p. 2923-5.
9. Leeb, M. and A. Wutz, Derivation of haploid embryonic stem cells from mouse embryos. Nature, 2011. 479(7371): p. 131-134.
10. Rosmarin, D.M., et al., Attachment of Chlamydia trachomatis L2 to host cells requires sulfation. Proc Natl Acad Sci U S A, 2012. 109(25): p. 10059-64.
11. Birsoy, K., et al., MCT1-mediated transport of a toxic molecule is an effective strategy for targeting glycolytic tumors. Nat Genet, 2013. 45(1): p. 104-8.
12. Jae, L.T., et al., Deciphering the glycosylome of dystroglycanopathies using haploid screens for lassa virus entry. Science, 2013. 340(6131): p. 479-483.
13. Lee, C.C., et al., A reporter screen in a human haploid cell line identifies CYLD as a constitutive inhibitor of NF-kappaB. PLoS One, 2013. 8(7): p. e70339.
14. Timms, R.T., et al., Haploid genetic screens identify an essential role for PLP2 in the downregulation of novel plasma membrane targets by viral E3 ubiquitin ligases. PLoS Pathog, 2013. 9(11): p. e1003772.
15. Reiling, J.H., et al., A CREB3-ARF4 signalling pathway mediates the response to Golgi stress and susceptibility to pathogens. Nat Cell Biol, 2013. 15(12): p. 1473-85.
16. Pettitt, S.J., et al., A genetic screen using the PiggyBac transposon in haploid cells identifies Parp1 as a mediator of olaparib toxicity. PLoS One, 2013. 8(4): p. e61520.
17. Jae, L.T., et al., Lassa virus entry requires a trigger-induced receptor switch. Science, 2014. 344(6191): p. 1506-1510.
18. Leeb, M., et al., Genetic exploration of the exit from self-renewal using haploid embryonic stem cells. Cell Stem Cell, 2014. 14(3): p. 385-93.
19. Segawa, K., et al., Caspase-mediated cleavage of phospholipid flippase for apoptotic phosphatidylserine exposure. Science, 2014. 344(6188): p. 1164-8.
20. van den Boomen, D.J., et al., TMEM129 is a Derlin-1 associated ERAD E3 ligase essential for virus-induced degradation of MHC-I. Proc Natl Acad Sci U S A, 2014. 111(31): p. 11425-30.
21. Winter, G.E., et al., The solute carrier SLC35F2 enables YM155-mediated DNA damage toxicity. Nat Chem Biol, 2014. 10(9): p. 768-73.
22. Monfort, A., et al., Identification of Spen as a Crucial Factor for Xist Function through Forward Genetic Screening in Haploid Embryonic Stem Cells. Cell reports, 2015.
23. Blomen, V.A., et al., Gene essentiality and synthetic lethality in haploid human cells. Science, 2015. 350(6264): p. 1092-6.
24. Wang, T., et al., Identification and characterization of essential genes in the human genome. Science, 2015. 350(6264): p. 1096-101.

## Sheet: Table S3
Table S3: Genes used as True Positives
Human Dataset (by intersecting [1] and [2])	Mouse Dataset (by manual curation)	Ref
ALG5	Ash2l	[1]
ALG6	Brca1	[2]
ALG8	Ctcf	[3]
B3GNT1	Dnmt3b	[4]
B3GALNT2	Eed	[5]
CMAS	Eif1	[6]
COG5	Exosc10	[6]
COG7	Ezh2	[7]
COG8	Ftx	[8]
DAG1	Jpx	[8]
DOT1L	Prdm14	[9]
DPM1	Rlim	[10]
DPM3	Satb1	[11]
FAM3C	Smchd1	[12]
FKRP	Spen	[13]
FKTN	Suz12	[14]
GNE	Tsix	[15]
ISPD	Upf1	[4]
KIAA1432	Xist	[16]
LAMP1	Yy1	[17]
LARGE
MAN1A1
MAN1B1
MGAT1
MPDU1
POMGNT2
POMT1
POMT2
PTAR1
SGK196
SLC35A1
SLC35A2
ST3GAL4
TMEM5
UGDH
UXS1
1. Pullirsch, D., et al., The Trithorax group protein Ash2l and Saf-A are recruited to the inactive X chromosome at the onset of stable X inactivation. Development, 2010. 137(6): p. 935-43.
2. Ganesan, S., et al., BRCA1 supports XIST RNA concentration on the inactive X chromosome. Cell, 2002. 111(3): p. 393-405.
3. Chao, W., et al., CTCF, a candidate trans-acting factor for X-inactivation choice. Science, 2002. 295(5553): p. 345-7.
4. http://amigo.geneontology.org/amigo/term/GO:0060821 Accessed 26 May 2016
5. Wang, J., et al., Imprinted X inactivation maintained by a mouse Polycomb group gene. Nat Genet, 2001. 28(4): p. 371-5.
6. Ciaudo, C., et al., Nuclear mRNA degradation pathway(s) are implicated in Xist regulation and X chromosome inactivation. PLoS Genet, 2006. 2(6): p. e94.
7. Monfort, A., et al., Identification of Spen as a Crucial Factor for Xist Function through Forward Genetic Screening in Haploid Embryonic Stem Cells. Cell reports, 2015.
8. http://amigo.geneontology.org/amigo/term/GO:1900095 Accessed 26 May 2016
9. http://amigo.geneontology.org/amigo/term/GO:0060817 Accessed 26 May 2016
10. Shin, J., et al., RLIM is dispensable for X-chromosome inactivation in the mouse embryonic epiblast. Nature, 2014. 511(7507): p. 86-U443.
11. Agrelo, R., et al., SATB1 defines the developmental context for gene silencing by Xist in lymphoma and embryonic cells. Dev Cell, 2009. 16(4): p. 507-16.
12. http://amigo.geneontology.org/amigo/term/GO:0060821 Accessed 26 May 2016
13. Monfort, A., et al., Identification of Spen as a Crucial Factor for Xist Function through Forward Genetic Screening in Haploid Embryonic Stem Cells. Cell reports, 2015.
14. Schoeftner, S., et al., Recruitment of PRC1 function at the initiation of X inactivation independent of PRC2 and silencing. Embo Journal, 2006. 25(13): p. 3110-3122.
15. Lee, J.T., L.S. Davidow, and D. Warshawsky, Tsix, a gene antisense to Xist at the X-inactivation centre. Nature Genetics, 1999. 21(4): p. 400-404.
16. Plath, K., et al., Xist RNA and the mechanism of X chromosome inactivation. Annu Rev Genet, 2002. 36: p. 233-78.
17. Jeon, Y. and J.T. Lee, YY1 tethers Xist RNA to the inactive X nucleation center. Cell, 2011. 146(1): p. 119-33.

## Sheet: Table S4
Table S4: Percent of reads removed when using different definition of duplicates
	Library Name	Remaining Reads (%) after Removing Duplicates at the same site	Remaining Reads (%) after Removing Duplicates ±1bp	Remaining Reads (%) after Removing Duplicates ±2bp
Human Dataset	SRR663777_Ctrl	89.3	90	90.3
	SRR656615_Sel	98.1	98.2	98.2
Mouse Dataset	ELAM4C5_Ctrl	98.6	98.7	98.7
	ELAM5C5_Ctrl	98.1	98.3	98.3
	ELAM7C5_Ctrl	98.3	98.4	98.5
	ELAM8C5_Ctrl	98.8	98.9	98.9
	ELAM9C5_Ctrl	98.3	98.4	98.5
	ELAM10C5_Ctrl	98.8	98.8	98.9
	ELAM4D5_Sel	98.9	99	99.1
	ELAM5D5_Sel	99	99.1	99.2
	ELAM7D5_Sel	98.3	98.5	98.5
	ELAM8D5_Sel	98.8	98.9	98.9
	ELAM9D5_Sel	98.9	98.9	99
	ELAM10D5_Sel	98.8	98.9	99

## Sheet: Table S5
Table S5: Recommended Criteria for Quality Control and Data Diagnose for PhiT-seq data
Measure	Description	Recommended
Manhattan Plot	Coverage of insertions across all chromosomes	ChrY should have insertion if using human HAP1 or female mouse haploid ES cells
Saturation Curve	Gene coverage with increasing sampled reads	Curves should become flat at one point; the control library should be higher than the selected library
Insertion profile	Reads coverage around the TSS	Bimodal peaks close to the TSS
PCA* plot	Clustering of samples using first two principle components	Samples belonging to the same group should be clustered together
GC-content Bias	Normalized read count against GC-content of each gene	The curve should be similar between the control and the selected libraries
Intra-group Variance	For count enrichment test, it is the tagwise dispersion estimated by edgeR; for sense enrichment, it is the SD of proportion of EI** for each gene	Intra-group variance should be smaller in the control than in the selected library
M-A plot	For each gene, it is the Minus-Average plot of CPM for count enrichment test and Minus-Average plot of the proportion of EI for sense enrichment test.	Proliferation-related genes should not be the predominant group in top-right
*PCA: Principle Component Analysis
**EI: Effective Insertion: insertions, which are located in exonic, and intronic regions in the sense direction and in splicing sites.
