# Supplementary material for: Vector Integration Sites Identification for Gene-Trap Screening in Mammalian Haploid Cells
Source: Sci Rep. 2017 Mar 17;7:44736. doi: 10.1038/srep44736 (PMC5356192; doi:10.1038/srep44736)
Supplement: Supplemental Datset 1 [file srep44736-s3.xls]

## Sheet: Results from Jae 2013
Gene	Inactivating insertion(s) (screen)	Total inactivating insertions (screen) in other genes	Inactivating insertion(s) (control)	Total insertion(s) (control) in other genes	P-val (Fisher's exact)	FDR-P-val (Fisher's exact)	Exonic insertion(s) (screen)	Intronic insertion(s) (screen)	Total insertions (screen)	% intronic insertions (screen)	FDR_Sense
ALG5	59	109723	34	1613276	8.69582e-47	5.06769e-44	2	59	61	96.7213	2.75051e-10
ALG6	78	109704	51	1613259	5.40334e-59	3.84868e-56	2	79	81	97.5309	1.42344e-15
ALG8	323	109459	148	1613162	1.92457e-265	6.16871e-262	34	329	363	90.6336	8.80994e-35
B3GALNT2	216	109566	72	1613238	4.47231e-192	8.19135e-189	12	210	222	94.5946	2.77201e-43
B3GNT1	206	109576	230	1613080	4.03623e-124	5.17485e-121	175	34	209	16.2679	0.965711
CMAS	125	109657	47	1613263	6.45398e-109	7.5224e-106	20	110	130	84.6154	1.42e-15
COG5	68	109714	152	1613158	1.78667e-28	7.63565e-26	7	74	81	91.358	4.20287e-05
COG7	76	109706	66	1613244	4.67696e-52	2.99817e-49	18	60	78	76.9231	7.01594e-10
COG8	94	109688	154	1613156	2.6362e-47	1.60946e-44	30	71	101	70.297	4.02939e-06
DAG1	316	109466	212	1613098	8.72313e-232	2.23679e-228	17	315	332	94.8795	1.59014e-68
DOT1L	78	109704	327	1612983	2.49355e-18	9.40289e-16	5	91	96	94.7917	3.17101e-06
DPM1	64	109718	25	1613285	4.82547e-56	3.25617e-53	19	49	68	72.0588	2.07877e-05
DPM3	64	109718	53	1613257	6.87827e-45	3.83419e-42	55	16	71	22.5352	1
FAM3C	50	109732	21	1613289	2.27516e-43	1.12191e-40	1	50	51	98.0392	6.20034e-10
FKRP	112	109670	83	1613227	1.6728e-80	1.64977e-77	6	126	132	95.4545	9.10113e-12
FKTN	70	109712	24	1613286	5.97359e-63	4.78671e-60	7	63	70	90	1.91951e-18
GNE	42	109740	96	1613214	6.27202e-18	2.29753e-15	5	45	50	90	0.00394918
ISPD	512	109270	395	1612915	0	0	22	521	543	95.9484	5.67289e-97
KIAA1432	24	109758	60	1613250	2.94628e-10	9.44357e-08	1	26	27	96.2963	0.00747638
LAMP1	147	109635	37	1613273	1.27002e-138	1.80921e-135	8	148	156	94.8718	1.0971e-26
LARGE	666	109116	505	1612805	0	0	4	700	704	99.4318	3.02662e-140
MAN1A1	65	109717	59	1613251	5.34014e-44	2.85275e-41	4	65	69	94.2029	2.6358e-10
MAN1B1	109	109673	100	1613210	2.41305e-72	2.06251e-69	14	104	118	88.1356	4.21651e-12
MGAT1	43	109739	81	1613229	9.00578e-21	3.49888e-18	1	49	50	98	6.06147e-05
MPDU1	69	109713	142	1613168	1.49377e-30	6.60402e-28	7	74	81	91.358	3.52931e-06
POMGNT2	29	109753	4	1613306	6.64512e-31	3.04276e-28	1	28	29	96.5517	3.57871e-05
POMT1	103	109679	58	1613252	4.88438e-81	5.21855e-78	27	104	131	79.3893	0.000927009
POMT2	70	109712	26	1613284	7.36242e-62	5.55257e-59	7	67	74	90.5405	1.11761e-13
PTAR1	75	109707	95	1613215	1.20947e-43	6.20263e-41	1	80	81	98.7654	2.38214e-13
SLC35A1	209	109573	34	1613276	4.21459e-210	9.00587e-207	6	206	212	97.1698	7.46496e-53
SLC35A2	90	109692	46	1613264	5.21305e-73	4.77404e-70	4	86	90	95.5556	8.86136e-21
ST3GAL4	310	109472	81	1613229	1.43857e-288	6.14796e-285	13	312	325	96	5.77966e-68
TMEM5	224	109558	89	1613221	2.38801e-191	3.82708e-188	35	195	230	84.7826	5.38662e-34
UGDH	44	109738	112	1613198	2.59791e-17	9.25215e-15	3	46	49	93.8776	3.19732e-06
UXS1	26	109756	31	1613279	1.39537e-16	4.83516e-14	2	25	27	92.5926	0.001139

## Sheet: Reanalyzed Results with VISITs
ID	Combined_P	Combined_FDR	Gene_Symbol	SRR656615_m_d0.EI	SRR656615_m_d0.nonEI	SRR663777_m_d0.EI	SRR663777_m_d0_nonEI
ENSG00000009830	0	0	POMT2	40.2981	3.53686	1.978	1.59539
ENSG00000088035	0	0	ALG6	46.6098	6.0632	4.002	3.77093
ENSG00000090372	0	0	STRN4	79.6251	7.579	13.11	6.33323
ENSG00000102100	0	0	SLC35A2	52.4361	1.01053	2.208	1.98216
ENSG00000106692	0	0	FKTN	44.1822	1.5158	1.794	2.12719
ENSG00000110080	0	0	ST3GAL4	208.288	17.1791	6.80801	4.93122
ENSG00000111726	0	0	CMAS	73.3134	3.53686	2.714	1.69209
ENSG00000133424	0	0	LARGE	462.7	60.1267	45.8621	43.0757
ENSG00000144647	0	0	POMGNT2	16.9932	0.505266	0.276	0.338417
ENSG00000159063	0	0	ALG8	248.586	20.2107	12.006	8.50877
ENSG00000162885	0	0	B3GALNT2	143.714	10.6106	6.44001	4.73784
ENSG00000164414	0	0	SLC35A1	240.817	7.579	6.57801	5.84978
ENSG00000168434	0	0	COG7	61.1754	8.58953	6.53201	4.88287
ENSG00000173402	0	0	DAG1	224.795	17.6843	15.64	13.9718
ENSG00000174684	0	0	B4GAT1	274.804	1.5158	11.73	0.773525
ENSG00000177239	0	0	MAN1B1	70.8858	7.07373	7.59001	3.81928
ENSG00000185896	0	0	LAMP1	100.988	6.56846	3.082	2.41726
ENSG00000188647	0	0	PTAR1	45.6388	4.5474	6.39401	6.04316
ENSG00000196937	0	0	FAM3C	26.7036	1.5158	1.288	1.0636
ENSG00000213204	0	0		250.528	9.60006	10.534	8.36374
ENSG00000213380	0	0	COG8	196.635	42.4424	33.304	27.5568
ENSG00000214960	0	0	ISPD	313.16	64.1688	26.818	30.4575
ENSG00000259900	0	0		162.649	28.8002	31.648	21.9004
ENSG00000260371	0	0		163.62	28.8002	32.016	22.3355
ENSG00000279877	0	0		149.054	91.4532	35.19	40.2716
ENSG00000130714	1.93013e-54	1.647e-51	POMT1	75.2555	21.2212	3.864	2.94906
ENSG00000111885	4.03018e-54	3.19334e-51	MAN1A1	37.385	6.0632	4.55401	3.77093
ENSG00000129255	3.95236e-54	3.19334e-51	MPDU1	56.8057	7.579	13.938	7.97697
ENSG00000181027	5.3529e-51	4.09515e-48	FKRP	130.119	20.7159	12.052	4.64115
ENSG00000120697	9.4333e-51	6.97624e-48	ALG5	54.3781	16.1685	13.018	10.926
ENSG00000260411	1.30409e-46	9.33309e-44		51.465	27.2844	10.442	12.328
ENSG00000000419	9.49161e-41	6.58065e-38	DPM1	39.8126	12.1264	2.852	2.07885
ENSG00000164597	4.08694e-39	2.74766e-36	COG5	57.2913	19.7054	14.674	9.66906
ENSG00000104885	1.50742e-35	9.83633e-33	DOT1L	60.6899	19.7054	23.736	14.8904
ENSG00000078328	7.88742e-35	4.99972e-32	RBFOX1	119.923	90.948	31.648	33.1165
ENSG00000260136	8.27656e-34	5.10066e-31		21.3628	1.01053	2.116	0.483453
ENSG00000136152	4.45916e-32	2.67381e-29	COG3	18.9352	5.05266	3.68	4.25439
ENSG00000103051	8.69292e-32	5.0753e-29	COG4	29.1311	16.6738	6.67001	8.17035
ENSG00000090447	4.70531e-30	2.67672e-27	TFAP4	65.5451	33.3476	23.092	16.3407
ENSG00000115652	1.66051e-29	9.21003e-27	UXS1	16.5077	4.04213	2.806	3.14244
ENSG00000107036	2.7774e-29	1.50291e-26	RIC1	21.3628	7.579	4.55401	4.97957
ENSG00000232497	2.86532e-29	1.51357e-26	ADIPOR1P1	0.971038	2.52633	0	0.0966906
ENSG00000162946	3.04021e-28	1.56861e-25	DISC1	26.7036	12.6317	6.94601	7.54187
ENSG00000158813	4.15604e-27	2.09559e-24	EDA	173.816	154.612	80.6381	84.991
ENSG00000188428	2.8449e-26	1.4026e-23	BLOC1S5	18.9352	4.5474	8.78601	14.3586
ENSG00000234695	1.04552e-25	5.0426e-23		0.971038	1.01053	0	0.483453
ENSG00000225970	2.52615e-25	1.19245e-22		19.4208	12.6317	2.024	2.27223
ENSG00000249753	5.7553e-25	2.66015e-22		198.577	168.254	22.678	21.8037
ENSG00000020426	7.27571e-25	3.29426e-22	MNAT1	18.4497	12.6317	5.56601	11.5545
ENSG00000197888	1.03841e-24	4.60762e-22	UGT2B17	0.971038	1.01053	0	0.290072
ENSG00000272617	3.54371e-24	1.54158e-21		37.8705	16.1685	15.042	12.8598
ENSG00000205420	3.75069e-24	1.60025e-21	KRT6A	0.971038	1.01053	0	0.193381
ENSG00000050767	9.83466e-24	4.04059e-21	COL23A1	20.8773	6.0632	7.31401	7.97697
ENSG00000109814	9.70352e-24	4.04059e-21	UGDH	29.1311	8.58953	10.258	7.49352
ENSG00000185900	2.44517e-23	9.86337e-21	POMK	13.109	1.5158	2.576	2.22388
ENSG00000131446	3.87482e-23	1.53512e-20	MGAT1	30.1022	4.5474	10.81	4.83453
ENSG00000101972	4.26623e-22	1.66054e-19	STAG2	596.703	608.341	428.997	465.082
ENSG00000179085	5.6183e-22	2.1491e-19	DPM3	49.0374	4.04213	2.806	0.193381
ENSG00000274023	1.15428e-21	4.3405e-19		22.3339	9.0948	8.14201	9.47568
ENSG00000253642	1.83876e-21	6.79912e-19		20.8773	14.1475	5.98001	9.08892
ENSG00000272446	2.96776e-21	1.07939e-18		17.4787	5.05266	5.75001	6.28489
ENSG00000229688	3.45766e-21	1.23728e-18	ISPD-AS1	46.6098	41.4318	7.13001	7.34848
ENSG00000236303	6.77503e-21	2.38588e-18		0.971038	0.505266	0	0.241726
ENSG00000270106	1.99801e-20	6.92624e-18	TSNAX-DISC1	31.0732	13.6422	13.662	13.295
ENSG00000168952	2.03255e-20	6.93756e-18	STXBP6	9.71038	0.505266	1.886	1.88547
ENSG00000237870	6.72368e-20	2.26018e-17		1.45656	0	0	0.580144
ENSG00000018699	6.8332e-20	2.26271e-17	TTC27	18.4497	14.1475	5.79601	10.4909
ENSG00000011677	8.67834e-20	2.83144e-17	GABRA3	67.9727	67.7057	14.72	16.3407
ENSG00000229702	1.10639e-19	3.55745e-17		43.2112	40.4213	6.57801	6.91338
ENSG00000272981	1.26491e-19	4.00903e-17		0.971038	0.505266	0	0.0966906
ENSG00000070366	1.98771e-19	6.21117e-17	SMG6	33.0153	32.337	14.168	24.6078
ENSG00000273018	3.11027e-19	9.58394e-17		4.36967	0	0.0920001	0.241726
ENSG00000248975	4.27884e-19	1.30041e-16		17.9642	11.1159	5.10601	7.25179
ENSG00000148655	4.41813e-19	1.3246e-16	C10orf11	31.0732	18.6949	13.018	14.6486
ENSG00000102021	5.15946e-19	1.52624e-16	LUZP4	21.8484	16.6738	4.27801	4.93122
ENSG00000165704	7.97029e-19	2.3267e-16	HPRT1	124.778	126.317	61.5941	66.6198
ENSG00000147133	1.10365e-18	3.17996e-16	TAF1	362.197	379.455	186.162	203.389
ENSG00000137757	2.62564e-18	7.46827e-16	CASP5	1.94208	0	0	0.145036
ENSG00000256825	2.74484e-18	7.70847e-16		16.0221	4.04213	6.30201	7.10676
ENSG00000115446	3.74626e-18	1.0261e-15	UNC50	24.276	2.02107	4.50801	0.338417
ENSG00000183117	3.7128e-18	1.0261e-15	CSMD1	55.3492	50.5266	17.526	16.9209
ENSG00000267243	3.909e-18	1.05762e-15		19.9063	14.6527	4.23201	4.97957
ENSG00000279242	4.01021e-18	1.07193e-15		5.82623	2.52633	0.460001	1.30532
ENSG00000166049	8.23941e-18	2.17619e-15	PASD1	37.385	34.3581	10.074	10.7327
ENSG00000240207	1.20931e-17	3.15643e-15		8.25383	2.52633	0.920001	1.16029
ENSG00000182707	1.63705e-17	4.17466e-15	FXYD6P3	11.6525	7.579	0.598001	0.628489
ENSG00000251685	1.61835e-17	4.17466e-15	UGT2B27P	0.971038	0	0	0.386762
ENSG00000144290	1.80018e-17	4.53849e-15	SLC4A10	18.9352	12.6317	4.37001	4.93122
ENSG00000118600	2.02344e-17	5.04404e-15	TMEM5	190.809	156.127	8.92401	7.34848
ENSG00000155052	2.20959e-17	5.44688e-15	CNTNAP5	25.7325	22.2317	6.30201	7.49352
ENSG00000158786	2.30433e-17	5.61801e-15	PLA2G2F	1.45656	0	0	0.241726
ENSG00000132874	2.90619e-17	7.00834e-15	SLC14A2	15.5366	8.08426	3.68	4.1577
ENSG00000165591	3.17833e-17	7.5822e-15	FAAH2	43.2112	40.4213	14.076	15.3738
ENSG00000243243	4.54298e-17	1.07224e-14		8.73934	4.04213	1.334	2.27223
ENSG00000157654	5.92719e-17	1.38422e-14	PALM2-AKAP2	33.9863	30.316	11.684	14.4069
ENSG00000036473	7.89547e-17	1.82468e-14	OTC	8.73934	2.02107	1.656	2.0305
ENSG00000272610	8.86832e-17	2.02838e-14	MAGI1-IT1	16.5077	8.58953	4.50801	5.1246
ENSG00000173198	1.01841e-16	2.30555e-14	CYSLTR1	29.1311	28.8002	3.956	4.01266
ENSG00000186976	1.37919e-16	3.09078e-14	EFCAB6	16.5077	8.58953	3.45	3.23913
ENSG00000170310	1.50247e-16	3.33338e-14	STX8	33.0153	23.7475	13.846	15.7606
ENSG00000250716	1.73242e-16	3.8055e-14	LINC01017	0.971038	0	0	0.290072
ENSG00000262801	2.23669e-16	4.86502e-14		16.5077	8.58953	4.002	4.10935
ENSG00000230392	2.28966e-16	4.93189e-14		29.6167	21.7265	10.166	10.6843
ENSG00000023171	3.4256e-16	7.28462e-14	GRAMD1B	22.8194	4.5474	11.132	7.6869
ENSG00000180869	3.4476e-16	7.28462e-14	LINC01555	1.45656	0	0	0.0966906
ENSG00000175198	3.67817e-16	7.69848e-14	PCCA	30.1022	19.2001	12.834	13.7784
ENSG00000131724	3.77916e-16	7.83593e-14	IL13RA1	64.0885	71.2426	21.16	24.2693
ENSG00000240800	4.99209e-16	1.01664e-13	ATP8A2P1	4.36967	1.01053	0.368	1.16029
ENSG00000242852	4.99474e-16	1.01664e-13	ZNF709	24.276	16.1685	8.37201	9.23395
ENSG00000172367	5.90647e-16	1.17961e-13	PDZD3	0.971038	0	0	0.241726
ENSG00000174016	5.95495e-16	1.17961e-13	FAM46D	41.7546	41.9371	6.71601	6.76834
ENSG00000198835	5.90647e-16	1.17961e-13	GJC2	0.971038	0	0	0.241726
ENSG00000255300	7.00006e-16	1.37437e-13		5.82623	2.02107	0.506001	0.966906
ENSG00000241978	7.20262e-16	1.40173e-13	AKAP2	17.4787	14.1475	4.87601	7.34848
ENSG00000237404	7.83149e-16	1.51086e-13		6.79727	3.0316	1.012	2.12719
ENSG00000257060	8.14816e-16	1.5584e-13		11.6525	4.5474	2.622	2.85237
ENSG00000266988	9.42421e-16	1.78706e-13		3.39863	0	0.0920001	0.290072
ENSG00000148158	9.51028e-16	1.78809e-13	SNX30	12.6235	5.05266	4.64601	6.76834
ENSG00000282034	1.11156e-15	2.07236e-13		9.71038	6.0632	2.346	4.78618
ENSG00000280870	1.58688e-15	2.93387e-13	MIR325HG	95.1618	98.0217	23.552	24.2693
ENSG00000189108	1.62788e-15	2.98481e-13	IL1RAPL2	297.138	321.349	96.8761	105.586
ENSG00000120498	1.81281e-15	3.29663e-13	TEX11	258.782	269.307	132.664	138.461
ENSG00000260242	2.13202e-15	3.84561e-13		11.1669	5.05266	2.76	3.77093
ENSG00000079482	2.28938e-15	4.09615e-13	OPHN1	338.892	350.655	198.398	205.709
ENSG00000057294	2.32826e-15	4.13238e-13	PKP2	14.5656	5.05266	5.24401	5.6564
ENSG00000233327	2.4896e-15	4.38368e-13	USP32P2	4.36967	0	0.0460001	0.0483453
ENSG00000250590	2.80556e-15	4.90111e-13		10.6814	4.5474	1.748	1.83712
ENSG00000171435	2.99899e-15	5.19809e-13	KSR2	30.5877	22.2317	9.89001	9.18561
ENSG00000102385	3.26086e-15	5.60817e-13	DRP2	25.7325	19.2001	7.82001	8.12201
ENSG00000123243	3.57814e-15	6.1065e-13	ITIH5	10.1959	5.55793	1.978	2.85237
ENSG00000148513	3.81032e-15	6.45311e-13	ANKRD30A	10.6814	7.07373	1.84	2.80403
ENSG00000165219	4.03089e-15	6.77494e-13	GAPVD1	20.8773	10.1053	8.97001	9.91079
ENSG00000006453	4.87098e-15	8.12538e-13	BAIAP2L1	18.4497	6.56846	7.77401	7.39683
ENSG00000101928	5.51097e-15	9.12436e-13	MOSPD1	70.4003	71.2426	29.67	31.086
ENSG00000130338	5.58608e-15	9.1802e-13	TULP4	31.5587	19.7054	15.962	17.8878
ENSG00000070785	6.04339e-15	9.85872e-13	EIF2B3	18.9352	18.1896	7.63601	14.8904
ENSG00000231200	6.36172e-15	1.03023e-12		17.4787	14.1475	3.496	4.10935
ENSG00000050030	6.88969e-15	1.09967e-12	KIAA2022	72.3424	75.79	28.06	28.9588
ENSG00000092820	6.86593e-15	1.09967e-12	EZR	10.1959	4.5474	2.668	3.96431
ENSG00000148606	7.073e-15	1.12087e-12	POLR3A	10.6814	3.53686	2.438	2.61065
ENSG00000223404	7.40219e-15	1.16472e-12	LINC00397	0.971038	0	0	0.145036
ENSG00000261771	7.74184e-15	1.20958e-12	DYX1C1-CCPG1	39.3271	29.8107	19.596	22.5773
ENSG00000147251	8.3803e-15	1.30018e-12	DOCK11	217.998	213.222	150.696	159.636
ENSG00000138592	8.63259e-15	1.33002e-12	USP8	20.8773	9.0948	7.95801	7.10676
ENSG00000102043	8.98012e-15	1.36461e-12	MTMR8	78.6541	82.3584	33.12	34.4218
ENSG00000198034	8.95428e-15	1.36461e-12	RPS4X	133.032	116.211	77.3261	70.3424
ENSG00000232396	9.37431e-15	1.41482e-12		3.88415	0	0.322	0.773525
ENSG00000165733	1.34851e-14	2.02148e-12	BMS1	4.36967	1.01053	1.104	4.1577
ENSG00000244215	1.80553e-14	2.68842e-12		4.36967	2.52633	0.23	0.773525
ENSG00000258628	2.1391e-14	3.16387e-12		15.0511	11.1159	2.76	3.14244
ENSG00000185274	2.23327e-14	3.28128e-12	WBSCR17	41.7546	40.4213	13.892	14.5519
ENSG00000233862	2.26864e-14	3.31132e-12		9.71038	5.55793	1.426	1.88547
ENSG00000140873	2.44734e-14	3.5488e-12	ADAMTS18	13.5945	8.08426	3.45	4.20604
ENSG00000225470	2.52761e-14	3.6414e-12	JPX	173.816	164.212	113.068	114.288
ENSG00000147655	2.65283e-14	3.64522e-12	RSPO2	7.76831	3.53686	1.196	1.74043
ENSG00000166573	2.711e-14	3.64522e-12	GALR1	0.971038	0	0	0.0966906
ENSG00000213976	2.711e-14	3.64522e-12		0.971038	0	0	0.0966906
ENSG00000223345	2.711e-14	3.64522e-12	HIST2H2BA	0.971038	0	0	0.0966906
ENSG00000231071	2.711e-14	3.64522e-12		0.971038	0	0	0.0966906
ENSG00000234658	2.711e-14	3.64522e-12		0.971038	0	0	0.0966906
ENSG00000235529	2.711e-14	3.64522e-12	AGAP1-IT1	0.971038	0	0	0.0966906
ENSG00000253280	2.711e-14	3.64522e-12		0.971038	0	0	0.0966906
ENSG00000254094	2.711e-14	3.64522e-12		0.971038	0	0	0.0966906
ENSG00000256884	2.711e-14	3.64522e-12		0.971038	0	0	0.0966906
ENSG00000260723	2.711e-14	3.64522e-12		0.971038	0	0	0.0966906
ENSG00000140650	2.8925e-14	3.86584e-12	PMM2	22.3339	14.1475	10.258	13.3916
ENSG00000111647	3.01392e-14	4.00401e-12	UHRF1BP1L	18.4497	14.1475	5.61201	7.25179
ENSG00000152061	3.18036e-14	4.19997e-12	RABGAP1L	49.523	37.3897	21.988	19.6282
ENSG00000102158	3.26762e-14	4.28967e-12	MAGT1	145.656	151.58	62.0541	63.0906
ENSG00000067208	3.37597e-14	4.40584e-12	EVI5	26.7036	17.6843	11.04	11.7963
ENSG00000082805	3.52135e-14	4.5687e-12	ERC1	79.1396	53.5582	59.3861	63.6224
ENSG00000090612	3.57343e-14	4.60931e-12	ZNF268	10.1959	0.505266	2.99	1.78878
ENSG00000079805	4.17859e-14	5.35873e-12	DNM2	20.3918	18.6949	7.26801	11.5062
ENSG00000151948	4.9366e-14	6.29445e-12	GLT1D1	11.6525	9.0948	3.174	5.84978
ENSG00000186471	4.99712e-14	6.30666e-12	AKAP14	57.2913	58.6109	19.044	18.4196
ENSG00000250948	5.00303e-14	6.30666e-12		3.88415	2.02107	0.276	1.0636
ENSG00000102383	5.24891e-14	6.57922e-12	ZDHHC15	62.1465	66.6952	12.052	12.4731
ENSG00000255185	5.9267e-14	7.38706e-12	PDXDC2P	12.6235	5.05266	4.32401	5.1246
ENSG00000156395	6.96018e-14	8.62674e-12	SORCS3	15.5366	7.579	4.27801	4.01266
ENSG00000257923	7.38037e-14	9.09672e-12	CUX1	68.4582	54.0635	38.548	37.661
ENSG00000260386	7.87463e-14	9.6523e-12	LINC01225	7.76831	5.05266	1.104	1.93381
ENSG00000179709	8.45135e-14	1.03023e-11	NLRP8	7.76831	2.52633	1.426	1.78878
ENSG00000181143	9.52598e-14	1.15488e-11	MUC16	5.82623	1.5158	1.104	1.98216
ENSG00000074706	1.01824e-13	1.22775e-11	IPCEF1	49.523	33.3476	30.728	32.6814
ENSG00000229122	1.43451e-13	1.72033e-11	AGBL5-IT1	2.91311	0	0.0920001	0.290072
ENSG00000102053	1.54382e-13	1.84146e-11	ZC3H12B	86.4224	87.4111	35.144	33.4549
ENSG00000108018	1.74567e-13	2.0711e-11	SORCS1	27.6746	17.6843	12.19	12.4731
ENSG00000230479	1.8812e-13	2.22002e-11		10.6814	9.0948	2.3	4.35108
ENSG00000089472	2.14973e-13	2.52349e-11	HEPH	24.276	20.7159	6.80801	7.30014
ENSG00000167077	2.32496e-13	2.71482e-11	MEI1	18.4497	10.1053	6.53201	6.52661
ENSG00000177082	2.45286e-13	2.84917e-11	WDR73	26.218	0	13.34	1.59539
ENSG00000259867	2.56179e-13	2.9602e-11		12.6235	6.0632	3.496	3.72259
ENSG00000030304	2.91871e-13	3.35516e-11	MUSK	7.28279	2.52633	1.15	1.40201
ENSG00000259040	3.20652e-13	3.667e-11	BLOC1S5-TXNDC5	22.8194	10.6106	15.134	19.9183
ENSG00000250974	3.65217e-13	4.15523e-11		7.76831	4.5474	0.966001	1.35367
ENSG00000196440	4.42185e-13	5.00527e-11	ARMCX4	61.6609	67.2004	22.31	23.0607
ENSG00000172361	4.52518e-13	5.07048e-11	CFAP53	5.34071	2.52633	0.690001	1.54705
ENSG00000204130	4.52338e-13	5.07048e-11	RUFY2	17.4787	7.579	6.80801	6.38158
ENSG00000126950	5.57671e-13	6.21733e-11	TMEM35	49.0374	48.0003	20.516	22.2872
ENSG00000112297	5.77932e-13	6.411e-11	AIM1	16.0221	7.07373	5.38201	4.83453
ENSG00000204291	5.82118e-13	6.42531e-11	COL15A1	5.34071	0	0.736001	0.628489
ENSG00000229881	6.03256e-13	6.62567e-11		2.91311	1.01053	0.184	0.966906
ENSG00000198670	6.16007e-13	6.73238e-11	LPA	2.91311	1.5158	0.138	0.676834
ENSG00000106723	6.87232e-13	7.43753e-11	SPIN1	12.6235	5.55793	4.83001	6.13985
ENSG00000254286	6.86997e-13	7.43753e-11		6.79727	3.53686	1.38	2.5623
ENSG00000241449	7.25407e-13	7.81257e-11		2.4276	1.5158	0.0920001	0.773525
ENSG00000106459	7.72944e-13	8.28432e-11	NRF1	11.6525	15.158	4.92201	16.1957
ENSG00000184999	7.90394e-13	8.43062e-11	SLC22A10	13.109	9.0948	1.242	0.966906
ENSG00000276490	8.15969e-13	8.66176e-11		7.28279	3.53686	1.288	1.98216
ENSG00000082068	8.98444e-13	9.47991e-11	WDR70	20.8773	20.2107	8.32601	13.6334
ENSG00000165555	9.01587e-13	9.47991e-11	NOXRED1	7.76831	3.53686	1.518	2.07885
ENSG00000140945	9.97888e-13	1.0443e-10	CDH13	49.0374	43.9582	20.194	19.4832
ENSG00000120699	1.02488e-12	1.06751e-10	EXOSC8	33.9863	16.1685	18.354	14.842
ENSG00000144229	1.09409e-12	1.13428e-10	THSD7B	32.5298	25.2633	13.984	14.6486
ENSG00000141564	1.1609e-12	1.19794e-10	RPTOR	26.7036	21.7265	16.1	25.9131
ENSG00000078114	1.22283e-12	1.25601e-10	NEBL	29.6167	21.7265	12.65	13.0532
ENSG00000196696	1.44592e-12	1.4783e-10		13.5945	7.579	5.33601	7.30014
ENSG00000171587	1.6287e-12	1.65753e-10	DSCAM	19.4208	14.6527	5.98001	6.62331
ENSG00000159921	1.8127e-12	1.83637e-10	GNE	42.7257	40.9266	15.594	15.6639
ENSG00000226057	1.86104e-12	1.87677e-10	PHF2P2	3.39863	0.505266	0.368	1.0636
ENSG00000103381	1.93804e-12	1.94558e-10	CPPED1	21.8484	16.1685	6.16401	5.80144
ENSG00000226786	1.96435e-12	1.96311e-10		13.109	8.58953	4.18601	5.70474
ENSG00000273154	2.63185e-12	2.61839e-10		16.5077	11.1159	5.29001	6.13985
ENSG00000102384	2.7725e-12	2.74601e-10	CENPI	107.785	111.159	60.9961	65.4112
ENSG00000119121	3.43175e-12	3.36889e-10	TRPM6	14.0801	13.1369	3.128	4.54446
ENSG00000245768	3.42856e-12	3.36889e-10		23.3049	17.1791	9.70601	11.2161
ENSG00000085224	3.45297e-12	3.37479e-10	ATRX	365.596	388.045	239.43	244.917
ENSG00000239446	3.61964e-12	3.52216e-10		2.91311	0	0.23	0.628489
ENSG00000166106	3.73503e-12	3.61858e-10	ADAMTS15	2.91311	0.505266	0.138	0.386762
ENSG00000166272	4.08699e-12	3.94235e-10	WBP1L	13.5945	10.6106	4.23201	6.28489
ENSG00000162782	4.33266e-12	4.16123e-10	TDRD5	7.76831	1.5158	1.38	0.918561
ENSG00000174899	4.57328e-12	4.3734e-10	PQLC2L	4.85519	3.53686	0.414001	1.0636
ENSG00000007237	4.81809e-12	4.58774e-10	GAS7	17.9642	13.6422	6.02601	7.25179
ENSG00000102466	4.87439e-12	4.62151e-10	FGF14	19.4208	13.1369	5.79601	5.36633
ENSG00000151779	5.04278e-12	4.76081e-10	NBAS	13.109	15.6633	5.38201	13.9718
ENSG00000167355	5.24386e-12	4.92968e-10		9.22486	5.55793	1.748	2.27223
ENSG00000269289	5.84747e-12	5.47392e-10		5.82623	1.01053	0.736001	0.676834
ENSG00000135404	6.27496e-12	5.84942e-10	CD63	15.0511	2.02107	5.33601	2.0305
ENSG00000267552	6.46585e-12	6.00215e-10		10.6814	1.01053	4.048	2.75568
ENSG00000145216	6.5234e-12	6.03034e-10	FIP1L1	10.1959	6.56846	3.45	6.04316
ENSG00000108091	7.08406e-12	6.52145e-10	CCDC6	12.6235	4.5474	6.57801	8.65381
ENSG00000187912	7.26172e-12	6.65738e-10	CLEC17A	6.79727	3.53686	1.012	1.45036
ENSG00000166446	8.22809e-12	7.51228e-10	CDYL2	5.82623	2.52633	1.15	2.17554
ENSG00000130508	8.72953e-12	7.93743e-10	PXDN	5.82623	0.505266	1.288	1.40201
ENSG00000235665	9.21385e-12	8.34362e-10	LINC00298	12.6235	5.05266	3.634	2.94906
ENSG00000119707	1.00016e-11	9.02018e-10	RBM25	15.5366	8.58953	5.79601	6.33323
ENSG00000103546	1.02386e-11	9.19651e-10	SLC6A2	3.88415	0.505266	0.322	0.531798
ENSG00000275740	1.22294e-11	1.09404e-09		31.5587	28.2949	14.26	17.356
ENSG00000143612	1.24177e-11	1.10642e-09	C1orf43	41.2691	17.6843	25.024	17.5493
ENSG00000069248	1.26957e-11	1.12667e-09	NUP133	9.71038	5.05266	2.76	3.72259
ENSG00000256751	1.2893e-11	1.13962e-09	PLBD1-AS1	4.85519	1.5158	0.598001	1.0636
ENSG00000196639	1.37115e-11	1.20716e-09	HRH1	12.138	6.0632	3.22	2.99741
ENSG00000072364	1.45637e-11	1.27608e-09	AFF4	15.5366	12.1264	6.16401	9.37899
ENSG00000135249	1.46094e-11	1.27608e-09	RINT1	8.73934	4.5474	2.714	4.39942
ENSG00000121892	1.48434e-11	1.29143e-09	PDS5A	31.5587	27.2844	14.858	17.8878
ENSG00000184224	1.63429e-11	1.41634e-09	C11orf72	78.6541	15.6633	51.9801	14.3586
ENSG00000251129	1.68514e-11	1.45472e-09		6.31175	4.04213	0.690001	1.01525
ENSG00000197114	1.75085e-11	1.50559e-09	ZGPAT	18.4497	11.6211	6.48601	6.33323
ENSG00000145526	1.79868e-11	1.53766e-09	CDH18	23.7904	17.1791	8.32601	7.73525
ENSG00000259456	1.802e-11	1.53766e-09	ADNP-AS1	29.6167	18.6949	11.73	9.04057
ENSG00000272849	1.87772e-11	1.59614e-09		158.765	62.1478	114.356	50.0374
ENSG00000131018	1.90721e-11	1.61501e-09	SYNE1	30.5877	20.7159	14.996	14.7453
ENSG00000172985	1.9521e-11	1.64674e-09	SH3RF3	12.138	7.579	2.852	2.99741
ENSG00000224523	1.96147e-11	1.64838e-09		20.3918	18.1896	4.60001	4.5928
ENSG00000185261	2.06238e-11	1.72664e-09	KIAA0825	30.1022	16.1685	20.562	23.4475
ENSG00000133103	2.13485e-11	1.77392e-09	COG6	8.25383	4.04213	1.426	1.59539
ENSG00000256725	2.12714e-11	1.77392e-09		7.76831	3.0316	1.84	2.12719
ENSG00000163684	2.21973e-11	1.83757e-09	RPP14	11.1669	5.05266	4.55401	6.28489
ENSG00000039537	2.24324e-11	1.84328e-09	C6	4.36967	2.02107	0.644001	1.69209
ENSG00000249159	2.2356e-11	1.84328e-09		4.85519	1.01053	0.644001	0.918561
ENSG00000047617	2.31605e-11	1.89609e-09	ANO2	8.25383	5.05266	1.932	2.99741
ENSG00000112419	2.41244e-11	1.96773e-09	PHACTR2	18.4497	16.1685	5.75001	7.10676
ENSG00000133195	2.63561e-11	2.14189e-09	SLC39A11	31.5587	21.2212	14.536	13.1983
ENSG00000170430	2.7442e-11	2.222e-09	MGMT	8.25383	2.52633	1.932	1.74043
ENSG00000196204	3.09515e-11	2.49705e-09	RNF216P1	14.0801	6.56846	5.38201	5.36633
ENSG00000215533	3.11445e-11	2.50352e-09	LINC00189	8.25383	5.05266	2.208	3.67424
ENSG00000090530	3.23943e-11	2.59458e-09	P3H2	10.6814	5.05266	2.346	2.07885
ENSG00000155744	3.30458e-11	2.63725e-09	FAM126B	18.4497	11.1159	6.80801	6.57496
ENSG00000253471	3.32807e-11	2.64647e-09		9.22486	8.08426	1.748	2.94906
ENSG00000149294	3.36031e-11	2.65478e-09	NCAM1	9.22486	2.02107	3.91	4.39942
ENSG00000255639	3.36245e-11	2.65478e-09		7.76831	4.04213	1.794	2.5623
ENSG00000151474	3.61947e-11	2.84758e-09	FRMD4A	39.3271	36.8844	15.87	16.4374
ENSG00000245729	3.80077e-11	2.97964e-09		5.82623	2.52633	0.920001	1.35367
ENSG00000226785	3.85419e-11	3.01088e-09		8.73934	3.0316	2.254	2.22388
ENSG00000077254	4.56552e-11	3.54384e-09	USP33	13.109	9.60006	3.358	3.86762
ENSG00000230289	4.56837e-11	3.54384e-09		8.73934	4.5474	0.460001	0.290072
ENSG00000267537	4.90947e-11	3.79517e-09		6.79727	1.5158	0.598001	0.290072
ENSG00000125304	4.98864e-11	3.84298e-09	TM9SF2	6.79727	2.02107	2.392	3.67424
ENSG00000118855	5.35239e-11	4.10893e-09	MFSD1	14.0801	4.5474	6.44001	5.89813
ENSG00000152822	5.43202e-11	4.15568e-09	GRM1	8.73934	5.55793	1.518	1.83712
ENSG00000241553	5.62238e-11	4.28653e-09	ARPC4	8.73934	2.02107	4.32401	5.99482
ENSG00000126970	5.8794e-11	4.45816e-09	ZC4H2	56.3202	59.6214	23.414	24.4144
ENSG00000264216	5.88768e-11	4.45816e-09	NOS2P1	5.34071	0	1.288	1.16029
ENSG00000113575	6.06381e-11	4.57591e-09	PPP2CA	13.5945	8.58953	7.45201	12.7148
ENSG00000204764	6.19665e-11	4.6603e-09	RANBP17	17.4787	11.6211	6.11801	6.38158
ENSG00000139725	6.52184e-11	4.88829e-09	RHOF	261.695	65.1794	205.068	55.5487
ENSG00000214773	7.08083e-11	5.2894e-09		4.85519	0	0.828001	0.580144
ENSG00000036565	7.38753e-11	5.49999e-09	SLC18A1	2.4276	0	0.0920001	0.241726
ENSG00000133131	7.82904e-11	5.8092e-09	MORC4	89.821	97.5164	43.1481	43.8975
ENSG00000248973	8.76181e-11	6.47965e-09		7.28279	2.52633	1.61	1.69209
ENSG00000091009	8.83888e-11	6.51493e-09	RBM27	25.247	20.2107	12.236	15.0837
ENSG00000233891	9.62735e-11	7.06142e-09		21.3628	10.1053	11.776	11.7963
ENSG00000246596	9.64397e-11	7.06142e-09		4.85519	0.505266	1.242	1.78878
ENSG00000173611	9.71895e-11	7.09291e-09	SCAI	36.8995	26.2739	18.032	16.1957
ENSG00000153201	1.00292e-10	7.29536e-09	RANBP2	5.82623	2.02107	1.334	2.0305
ENSG00000065243	1.0932e-10	7.92606e-09	PKN2	14.0801	11.6211	5.75001	9.37899
ENSG00000198898	1.12115e-10	8.10224e-09	CAPZA2	18.9352	9.60006	8.74001	8.17035
ENSG00000259543	1.22094e-10	8.79471e-09		20.3918	17.1791	5.93401	6.04316
ENSG00000143393	1.28935e-10	9.25747e-09	PI4KB	8.25383	1.01053	3.542	3.38417
ENSG00000184985	1.35245e-10	9.67918e-09	SORCS2	11.1669	4.04213	3.91	3.67424
ENSG00000011258	1.39537e-10	9.95427e-09	MBTD1	13.5945	9.60006	4.37001	5.31798
ENSG00000229543	1.47908e-10	1.05176e-08		2.91311	0	0.414001	0.870215
ENSG00000146576	1.53102e-10	1.08522e-08	C7orf26	6.79727	4.5474	1.564	2.90072
ENSG00000231185	1.5514e-10	1.09616e-08		27.1891	23.2423	9.75201	9.7174
ENSG00000263001	1.61231e-10	1.13558e-08	GTF2I	38.8415	29.3055	21.988	23.2057
ENSG00000260916	1.66057e-10	1.16587e-08	CCPG1	18.9352	9.60006	10.81	12.3764
ENSG00000101977	1.75162e-10	1.22591e-08	MCF2	61.1754	61.1372	28.658	28.9588
ENSG00000164440	1.79163e-10	1.24997e-08	TXLNB	8.73934	2.52633	3.082	3.19079
ENSG00000186732	1.91787e-10	1.33385e-08	MPPED1	4.85519	2.52633	0.598001	1.16029
ENSG00000259594	1.95849e-10	1.35784e-08		16.5077	11.6211	4.094	3.52921
ENSG00000143924	2.15941e-10	1.49248e-08	EML4	18.4497	8.58953	9.89001	10.0075
ENSG00000256149	2.29336e-10	1.58014e-08		3.88415	1.01053	0.506001	0.918561
ENSG00000142065	2.41876e-10	1.66138e-08	ZFP14	11.1669	7.579	2.392	2.5623
ENSG00000041515	2.5531e-10	1.74824e-08	MYO16	15.0511	6.56846	5.29001	4.01266
ENSG00000268987	2.63523e-10	1.79893e-08		5.82623	0	1.012	0.386762
ENSG00000266893	2.7438e-10	1.8673e-08		14.0801	11.6211	3.542	4.061
ENSG00000212694	2.92397e-10	1.98383e-08	LINC01089	260.238	63.6636	204.332	53.4215
ENSG00000257355	2.96345e-10	2.00448e-08		14.0801	15.6633	2.668	3.77093
ENSG00000258691	3.07912e-10	2.07639e-08		5.82623	2.02107	1.15	1.4987
ENSG00000238040	3.30294e-10	2.22057e-08	SALL4P2	20.3918	21.2212	2.76	2.51396
ENSG00000100600	3.43153e-10	2.30006e-08	LGMN	7.28279	2.52633	1.702	1.74043
ENSG00000070950	3.50276e-10	2.34073e-08	RAD18	12.6235	6.56846	5.01401	5.6564
ENSG00000170236	3.5465e-10	2.36284e-08	USP50	16.0221	7.579	3.45	1.74043
ENSG00000123570	3.59369e-10	2.38712e-08	RAB9B	16.5077	15.6633	3.496	3.86762
ENSG00000063046	3.68247e-10	2.43879e-08	EIF4B	39.3271	29.8107	25.622	30.0708
ENSG00000189195	3.79003e-10	2.50255e-08	BTBD8	7.28279	3.53686	1.886	2.5623
ENSG00000213931	4.32152e-10	2.84502e-08	HBE1	9.22486	6.56846	2.392	3.43252
ENSG00000136715	4.73589e-10	3.09942e-08	SAP130	9.71038	11.6211	2.484	5.6564
ENSG00000151461	4.7354e-10	3.09942e-08	UPF2	16.0221	18.1896	6.48601	12.4247
ENSG00000226022	4.81594e-10	3.14254e-08		7.76831	2.02107	1.702	1.20863
ENSG00000255427	4.9029e-10	3.1899e-08		1.94208	1.01053	0.0460001	0.338417
ENSG00000145041	4.92717e-10	3.19632e-08	VPRBP	14.0801	15.158	5.15201	9.62071
ENSG00000260636	4.98509e-10	3.22447e-08		2.91311	1.01053	0.0920001	0.193381
ENSG00000259929	5.16639e-10	3.33202e-08		12.138	8.08426	3.726	4.30273
ENSG00000166984	5.28958e-10	3.40159e-08	TCP10L2	2.91311	1.5158	0.0920001	0.241726
ENSG00000115109	5.32709e-10	3.41581e-08	EPB41L5	18.9352	16.1685	7.95801	10.636
ENSG00000126821	5.35721e-10	3.42522e-08	SGPP1	10.6814	4.5474	3.68	3.67424
ENSG00000130227	6.09399e-10	3.88509e-08	XPO7	10.6814	3.53686	5.06001	5.84978
ENSG00000154975	6.26237e-10	3.981e-08	CA10	10.1959	4.04213	3.404	3.38417
ENSG00000271955	6.3897e-10	4.05034e-08		26.7036	15.6633	15.916	16.5824
ENSG00000182667	6.90965e-10	4.36745e-08	NTM	15.5366	10.6106	5.19801	5.36633
ENSG00000265818	7.0116e-10	4.4193e-08	EEF1E1-BLOC1S5	27.1891	13.1369	19.964	21.9004
ENSG00000230735	7.07057e-10	4.44384e-08		15.0511	5.05266	8.32601	8.02532
ENSG00000225548	7.35882e-10	4.61194e-08		3.88415	0	0.736001	0.870215
ENSG00000153930	7.57345e-10	4.72821e-08	ANKFN1	11.1669	9.60006	2.346	3.04575
ENSG00000272180	7.58696e-10	4.72821e-08		11.6525	4.5474	4.55401	4.25439
ENSG00000089169	7.80894e-10	4.85291e-08	RPH3A	26.218	15.6633	16.974	19.4832
ENSG00000229240	7.86325e-10	4.87302e-08	LINC00710	3.88415	0	0.322	0.193381
ENSG00000168038	7.90449e-10	4.88485e-08	ULK4	39.3271	35.3686	18.538	19.1931
ENSG00000184828	7.92637e-10	4.88485e-08	ZBTB7C	11.1669	6.56846	4.27801	5.84978
ENSG00000168807	7.9867e-10	4.90839e-08	SNTB2	23.3049	13.1369	13.294	13.6817
ENSG00000227136	8.25564e-10	5.05966e-08	NA	9.71038	3.0316	3.864	4.01266
ENSG00000121895	8.93898e-10	5.46337e-08	TMEM156	9.71038	5.55793	2.53	2.75568
ENSG00000158125	9.14409e-10	5.57337e-08	XDH	2.91311	0	0.368	0.628489
ENSG00000196826	9.27328e-10	5.63663e-08		35.9284	26.7791	18.4	17.2109
ENSG00000186094	9.36551e-10	5.67714e-08	AGBL4	31.0732	30.8212	9.33801	8.79884
ENSG00000173517	1.18196e-09	7.12579e-08	PEAK1	34.9574	25.7686	21.482	23.8342
ENSG00000183579	1.18133e-09	7.12579e-08	ZNRF3	25.247	15.158	16.054	18.2262
ENSG00000051382	1.19112e-09	7.16157e-08	PIK3CB	22.8194	20.2107	10.718	13.9718
ENSG00000107581	1.25195e-09	7.50695e-08	EIF3A	5.82623	5.55793	2.254	7.44518
ENSG00000147050	1.27321e-09	7.61389e-08	KDM6A	22.8194	19.2001	11.132	14.2135
ENSG00000172476	1.32784e-09	7.91918e-08	RAB40A	12.6235	13.1369	1.196	1.25698
ENSG00000261796	1.46828e-09	8.73332e-08	ISY1-RAB43	17.4787	14.6527	10.948	19.5798
ENSG00000096088	1.47636e-09	8.75788e-08	PGC	3.88415	0	0.644001	0.580144
ENSG00000058799	1.53008e-09	9.05235e-08	YIPF1	6.31175	4.04213	1.196	1.78878
ENSG00000114279	1.62609e-09	9.5948e-08	FGF12	22.3339	16.1685	11.224	13.0049
ENSG00000141161	1.6375e-09	9.62429e-08	UNC45B	6.31175	3.53686	0.966001	1.11194
ENSG00000165376	1.63977e-09	9.62429e-08	CLDN2	20.3918	21.2212	4.50801	4.73784
ENSG00000128739	1.70837e-09	1.00005e-07	SNRPN	19.9063	17.1791	5.52001	5.22129
ENSG00000086200	1.72161e-09	1.00515e-07	IPO11	32.0443	28.2949	22.172	33.0682
ENSG00000136928	1.74511e-09	1.01619e-07	GABBR2	12.6235	7.579	4.32401	4.49611
ENSG00000224356	1.77873e-09	1.03306e-07		8.73934	3.0316	1.978	1.35367
ENSG00000185046	1.80415e-09	1.04509e-07	ANKS1B	34.9574	33.8528	13.34	13.295
ENSG00000115540	1.80906e-09	1.0452e-07	MOB4	13.5945	11.1159	5.15201	7.34848
ENSG00000203910	1.84071e-09	1.06073e-07	C1orf146	3.39863	0	0.460001	0.531798
ENSG00000014824	1.89902e-09	1.09149e-07	SLC30A9	8.73934	3.0316	3.588	4.35108
ENSG00000113387	1.91027e-09	1.09512e-07	SUB1	10.1959	3.53686	4.83001	5.75309
ENSG00000156650	2.06924e-09	1.1832e-07	KAT6B	21.8484	14.6527	8.74001	7.73525
ENSG00000167654	2.12703e-09	1.21312e-07	ATCAY	13.5945	11.6211	3.174	3.48086
ENSG00000136141	2.13663e-09	1.21547e-07	LRCH1	15.5366	8.58953	6.44001	6.28489
ENSG00000134962	2.15031e-09	1.22012e-07	KLB	11.6525	5.05266	4.87601	4.93122
ENSG00000164674	2.2111e-09	1.25141e-07	SYTL3	11.1669	6.0632	4.50801	5.55971
ENSG00000273777	2.25002e-09	1.2702e-07	CEACAM20	4.36967	0.505266	1.012	1.35367
ENSG00000101057	2.33146e-09	1.31284e-07	MYBL2	8.25383	5.05266	3.082	5.1246
ENSG00000165118	2.3525e-09	1.32133e-07	C9orf64	3.39863	0	0.782001	1.20863
ENSG00000147234	2.45442e-09	1.3751e-07	FRMPD3	61.6609	56.0846	37.812	40.6584
ENSG00000227535	2.47809e-09	1.38486e-07		6.79727	7.07373	0.920001	1.74043
ENSG00000278772	2.53967e-09	1.41571e-07	LINC00548	4.85519	1.01053	0.736001	0.773525
ENSG00000279080	2.55169e-09	1.41884e-07		9.71038	1.01053	3.358	1.40201
ENSG00000136048	2.57883e-09	1.43035e-07	DRAM1	18.4497	9.60006	7.31401	5.41467
ENSG00000261934	2.6534e-09	1.46804e-07	PCDHGA9	153.424	170.275	59.5701	58.6912
ENSG00000233673	2.74939e-09	1.51736e-07	ANAPC1P1	4.85519	1.5158	0.598001	0.676834
ENSG00000261669	2.85764e-09	1.57319e-07		5.82623	2.02107	0.598001	0.435108
ENSG00000107518	2.8807e-09	1.57474e-07	ATRNL1	19.9063	15.6633	7.68201	8.17035
ENSG00000169862	2.8687e-09	1.57474e-07	CTNND2	19.4208	17.1791	6.57801	7.30014
ENSG00000259823	2.88175e-09	1.57474e-07	LYPD8	2.4276	1.5158	0.0920001	0.338417
ENSG00000259345	3.11233e-09	1.69657e-07		19.4208	8.58953	11.776	11.5545
ENSG00000065325	3.15036e-09	1.71308e-07	GLP2R	5.34071	2.52633	0.920001	1.35367
ENSG00000138764	3.20266e-09	1.73727e-07	CCNG2	9.71038	4.5474	2.714	2.51396
ENSG00000149289	3.36181e-09	1.81915e-07	ZC3H12C	8.25383	2.02107	4.50801	5.89813
ENSG00000250310	3.3887e-09	1.82924e-07		16.5077	10.1053	8.28001	9.81409
ENSG00000136153	3.53015e-09	1.90097e-07	LMO7	30.5877	14.1475	21.39	19.048
ENSG00000142619	3.60249e-09	1.93523e-07	PADI3	4.85519	1.5158	0.736001	0.918561
ENSG00000276558	3.66432e-09	1.96368e-07		4.36967	2.52633	0.276	0.386762
ENSG00000108854	3.76166e-09	2.01099e-07	SMURF2	20.3918	14.1475	10.81	12.8115
ENSG00000234945	3.78873e-09	2.0206e-07	GTF3C2-AS1	4.85519	1.5158	0.506001	0.483453
ENSG00000135775	3.80664e-09	2.02528e-07	COG2	4.85519	0.505266	0.782001	0.531798
ENSG00000134882	3.90787e-09	2.07416e-07	UBAC2	14.5656	7.07373	6.39401	5.99482
ENSG00000148498	4.1412e-09	2.19276e-07	PARD3	51.9505	38.9055	36.202	37.9511
ENSG00000168575	4.24573e-09	2.24276e-07	SLC20A2	18.4497	6.0632	13.202	13.295
ENSG00000115421	4.26396e-09	2.24703e-07	PAPOLG	8.25383	2.52633	3.036	2.99741
ENSG00000162761	4.81056e-09	2.52908e-07	LMX1A	4.85519	0.505266	1.518	1.83712
ENSG00000107862	4.86915e-09	2.55383e-07	GBF1	16.0221	17.1791	7.59001	14.1168
ENSG00000271717	5.06176e-09	2.64236e-07		18.4497	17.1791	5.98001	6.91338
ENSG00000277215	5.05366e-09	2.64236e-07	SPANXA2-OT1	39.3271	34.8634	22.816	26.3965
ENSG00000196090	5.29471e-09	2.75748e-07	PTPRT	22.8194	22.2317	7.36001	7.83194
ENSG00000063245	5.3145e-09	2.7613e-07	EPN1	7.76831	1.01053	2.622	1.59539
ENSG00000273345	5.43083e-09	2.81515e-07		66.0306	50.5266	48.5301	50.3274
ENSG00000234378	5.75677e-09	2.97715e-07		3.39863	1.01053	0.414001	0.676834
ENSG00000125779	5.82206e-09	3.00391e-07	PANK2	19.4208	7.07373	11.224	8.84719
ENSG00000165379	6.33716e-09	3.2621e-07	LRFN5	8.25383	3.0316	1.426	0.82187
ENSG00000196684	6.48254e-09	3.3292e-07	HSH2D	9.22486	6.0632	1.656	1.54705
ENSG00000137845	6.78715e-09	3.47759e-07	ADAM10	22.8194	8.08426	15.134	12.2314
ENSG00000267254	6.87705e-09	3.51554e-07	ZNF790-AS1	5.82623	3.0316	1.242	1.69209
ENSG00000106261	7.62957e-09	3.89125e-07	ZKSCAN1	7.76831	2.52633	2.944	3.14244
ENSG00000115524	7.83626e-09	3.9875e-07	SF3B1	5.82623	6.56846	1.656	5.02791
ENSG00000198015	7.89539e-09	4.0084e-07	MRPL42	11.1669	10.6106	3.726	6.28489
ENSG00000236790	8.06388e-09	4.0846e-07	LINC00299	12.138	6.56846	3.772	3.14244
ENSG00000251209	8.23927e-09	4.16393e-07	LINC00923	7.28279	2.52633	2.438	2.65899
ENSG00000234948	8.29312e-09	4.18162e-07	LINC01524	21.3628	15.158	10.258	10.8777
ENSG00000174145	8.49674e-09	4.27457e-07	NWD2	7.28279	4.5474	1.84	2.46561
ENSG00000280752	8.67885e-09	4.35631e-07	LINC00850	22.8194	22.2317	8.09601	9.08892
ENSG00000272980	9.10306e-09	4.55893e-07		12.6235	7.07373	5.47401	6.04316
ENSG00000251339	9.20451e-09	4.59935e-07		6.31175	2.02107	2.806	4.25439
ENSG00000141668	9.44044e-09	4.70664e-07	CBLN2	3.88415	1.01053	0.506001	0.628489
ENSG00000147874	9.64899e-09	4.79983e-07	HAUS6	7.76831	4.5474	2.99	4.93122
ENSG00000081479	9.79596e-09	4.86204e-07	LRP2	9.22486	6.0632	1.886	1.88547
ENSG00000187957	9.9354e-09	4.92024e-07	DNER	13.5945	10.6106	3.772	3.86762
ENSG00000113645	1.01834e-08	5.02577e-07	WWC1	12.138	8.08426	4.78401	5.75309
ENSG00000269755	1.01938e-08	5.02577e-07		16.5077	10.1053	8.00401	8.79884
ENSG00000101004	1.0233e-08	5.02985e-07	NINL	13.5945	7.07373	5.24401	4.54446
ENSG00000164008	1.02474e-08	5.02985e-07	C1orf50	9.22486	4.04213	3.22	3.28748
ENSG00000172987	1.04269e-08	5.10663e-07	HPSE2	23.3049	19.2001	11.408	13.295
ENSG00000144668	1.0516e-08	5.13896e-07	ITGA9	16.5077	10.1053	8.23401	9.33064
ENSG00000005469	1.08089e-08	5.25893e-07	CROT	8.73934	3.0316	2.852	2.51396
ENSG00000128294	1.08048e-08	5.25893e-07	TPST2	11.6525	5.55793	4.78401	4.64115
ENSG00000261857	1.08462e-08	5.26553e-07	MIA	6.79727	0	3.266	2.27223
ENSG00000271430	1.08938e-08	5.27709e-07		33.9863	35.3686	12.42	12.7632
ENSG00000175054	1.12348e-08	5.43042e-07	ATR	13.109	9.0948	5.15201	6.09151
ENSG00000107929	1.18736e-08	5.72669e-07	LARP4B	11.1669	8.08426	4.78401	7.30014
ENSG00000131941	1.20345e-08	5.7917e-07	RHPN2	14.5656	10.6106	6.53201	8.46043
ENSG00000021776	1.21463e-08	5.83283e-07	AQR	10.6814	10.6106	2.668	4.01266
ENSG00000177565	1.22634e-08	5.87636e-07	TBL1XR1	20.8773	14.6527	10.856	12.183
ENSG00000165583	1.22992e-08	5.88082e-07	SSX5	12.138	9.0948	3.174	3.19079
ENSG00000058272	1.2565e-08	5.99497e-07	PPP1R12A	9.71038	11.6211	4.32401	11.3611
ENSG00000167632	1.44074e-08	6.85926e-07	TRAPPC9	34.4719	29.8107	18.17	19.4832
ENSG00000255136	1.47441e-08	7.00454e-07		3.88415	0.505266	0.506001	0.435108
ENSG00000185420	1.48958e-08	7.06148e-07	SMYD3	38.8415	39.4108	17.25	18.4196
ENSG00000156234	1.50991e-08	7.14261e-07	CXCL13	5.34071	2.02107	0.598001	0.531798
ENSG00000182858	1.5218e-08	7.18354e-07	ALG12	6.31175	1.01053	2.254	1.93381
ENSG00000253799	1.52967e-08	7.20537e-07	LINC01030	2.91311	0	0.552001	0.773525
ENSG00000231093	1.63486e-08	7.68455e-07		3.88415	2.52633	0.23	0.386762
ENSG00000102309	1.66276e-08	7.79914e-07	PIN4	276.746	273.854	205.666	201.552
ENSG00000156564	1.68167e-08	7.87122e-07	LRFN2	5.34071	1.01053	1.61	1.93381
ENSG00000150076	1.75329e-08	8.18914e-07	CCDC7	9.71038	8.58953	2.668	3.96431
ENSG00000151892	1.77254e-08	8.26168e-07	GFRA1	6.31175	2.52633	1.702	1.93381
ENSG00000006704	1.8067e-08	8.40323e-07	GTF2IRD1	29.1311	22.737	16.054	17.2109
ENSG00000183454	1.83594e-08	8.52139e-07	GRIN2A	15.0511	14.1475	4.23201	4.93122
ENSG00000137090	1.85833e-08	8.6073e-07	DMRT1	13.109	9.0948	4.23201	4.1577
ENSG00000253880	1.94981e-08	9.0122e-07		8.25383	6.0632	2.116	2.80403
ENSG00000281896	2.01392e-08	9.28916e-07		3.39863	0	0.414001	0.241726
ENSG00000274292	2.02083e-08	9.30169e-07		226.252	42.4424	167.348	27.2667
ENSG00000159023	2.03521e-08	9.34849e-07	EPB41	33.5008	22.2317	24.012	26.9283
ENSG00000163092	2.09981e-08	9.62529e-07	XIRP2	9.22486	4.04213	3.22	3.14244
ENSG00000243414	2.13484e-08	9.76568e-07	TICAM2	6.31175	1.01053	2.208	1.83712
ENSG00000259053	2.17699e-08	9.93801e-07		104.872	80.3374	85.2381	84.2658
ENSG00000125812	2.18893e-08	9.97201e-07	GZF1	3.88415	0	0.874001	0.773525
ENSG00000227195	2.23867e-08	1.01777e-06	MIR663AHG	3.39863	1.01053	0.414001	0.580144
ENSG00000173366	2.29408e-08	1.04083e-06		1.94208	0	0.138	0.290072
ENSG00000144451	2.3301e-08	1.05501e-06	SPAG16	41.2691	26.7791	32.476	35.8239
ENSG00000255036	2.3497e-08	1.06172e-06		28.1601	21.2212	15.364	16.099
ENSG00000250151	2.45146e-08	1.10545e-06	ARPC4-TTLL3	11.1669	5.55793	6.30201	8.79884
ENSG00000143512	2.50486e-08	1.12724e-06	HHIPL2	4.36967	1.01053	0.736001	0.773525
ENSG00000248098	2.51214e-08	1.12823e-06	BCKDHA	16.5077	11.6211	6.85401	7.20345
ENSG00000077943	2.67094e-08	1.1923e-06	ITGA8	10.6814	8.08426	2.99	3.57755
ENSG00000160963	2.66915e-08	1.1923e-06	COL26A1	30.5877	29.8107	14.582	16.8725
ENSG00000258941	2.67007e-08	1.1923e-06		48.0664	21.2212	31.326	18.3712
ENSG00000134013	2.7523e-08	1.22616e-06	LOXL2	13.109	10.6106	4.37001	5.1246
ENSG00000250447	2.759e-08	1.22668e-06		3.88415	0	0.322	0.0966906
ENSG00000249894	2.79716e-08	1.24116e-06		6.31175	0.505266	3.864	4.83453
ENSG00000134873	2.8294e-08	1.25109e-06	CLDN10	19.4208	15.158	8.28001	8.70215
ENSG00000174891	2.8372e-08	1.25109e-06	RSRC1	21.8484	17.1791	12.328	15.5188
ENSG00000257183	2.84211e-08	1.25109e-06		1.94208	0	0.0920001	0.193381
ENSG00000277544	2.84211e-08	1.25109e-06		1.94208	0	0.0920001	0.193381
ENSG00000268658	2.88114e-08	1.26576e-06	LINC00664	5.34071	1.5158	1.104	1.0636
ENSG00000272514	3.07026e-08	1.34618e-06	CFAP206	9.71038	2.02107	3.772	2.32057
ENSG00000103047	3.11025e-08	1.36102e-06	TANGO6	36.4139	52.0424	21.068	38.9663
ENSG00000234380	3.23055e-08	1.41089e-06	LINC01426	5.82623	1.5158	1.104	0.725179
ENSG00000188803	3.23904e-08	1.41181e-06	SHISA6	13.109	11.1159	3.542	3.77093
ENSG00000135077	3.32228e-08	1.44526e-06	HAVCR2	10.1959	6.56846	3.542	4.1577
ENSG00000165637	3.33571e-08	1.44543e-06	VDAC2	7.76831	0.505266	4.69201	4.35108
ENSG00000166750	3.32944e-08	1.44543e-06	SLFN5	7.28279	2.02107	2.346	1.88547
ENSG00000182389	3.38352e-08	1.46329e-06	CACNB4	18.9352	14.6527	8.37201	9.08892
ENSG00000213186	3.41605e-08	1.47162e-06	TRIM59	4.36967	1.01053	1.472	2.46561
ENSG00000249859	3.41065e-08	1.47162e-06	PVT1	28.6456	20.2107	15.594	14.7453
ENSG00000251192	3.51139e-08	1.50976e-06	ZNF674	8.73934	3.53686	3.128	3.0941
ENSG00000227610	3.57951e-08	1.53607e-06	FRMPD3-AS1	20.3918	20.2107	6.67001	7.39683
ENSG00000198799	3.76484e-08	1.61249e-06	LRIG2	10.1959	5.55793	4.14001	4.88287
ENSG00000171487	3.79378e-08	1.62175e-06	NLRP5	9.22486	6.0632	2.208	2.22388
ENSG00000108395	3.80149e-08	1.62192e-06	TRIM37	25.7325	13.1369	14.214	10.6843
ENSG00000230417	3.85997e-08	1.64371e-06	LINC00856	14.0801	6.56846	6.76201	6.09151
ENSG00000261553	3.99953e-08	1.69988e-06		29.1311	16.6738	20.7	21.0302
ENSG00000196660	4.06186e-08	1.72307e-06	SLC30A10	19.4208	12.6317	11.132	12.6181
ENSG00000233818	4.12444e-08	1.74627e-06		13.109	11.1159	5.10601	6.96172
ENSG00000186952	4.15264e-08	1.75487e-06	TMEM232	10.1959	6.56846	3.68	4.39942
ENSG00000137672	4.25584e-08	1.79506e-06	TRPC6	30.5877	16.6738	21.528	20.4017
ENSG00000189143	4.26462e-08	1.79535e-06	CLDN4	7.76831	2.52633	2.024	1.35367
ENSG00000147246	4.31063e-08	1.80948e-06	HTR2C	396.184	369.855	347.392	356.788
ENSG00000163806	4.31451e-08	1.80948e-06	SPDYA	8.73934	8.08426	2.438	3.96431
ENSG00000186153	4.40353e-08	1.84333e-06	WWOX	51.465	53.5582	20.516	18.4679
ENSG00000224322	4.49851e-08	1.87955e-06		4.36967	0.505266	1.058	1.01525
ENSG00000154997	4.54563e-08	1.89566e-06	2014-09-01	10.1959	7.07373	2.76	2.90072
ENSG00000147065	4.61606e-08	1.92142e-06	MSN	160.221	187.959	98.2561	106.65
ENSG00000164989	4.6371e-08	1.92657e-06	CCDC171	22.3339	14.6527	11.5	11.1194
ENSG00000120254	4.84916e-08	2.0109e-06	MTHFD1L	26.218	27.2844	10.994	13.2466
ENSG00000138411	5.13596e-08	2.12587e-06	HECW2	14.5656	12.1264	5.15201	5.94647
ENSG00000204006	5.24125e-08	2.16541e-06	C1orf185	5.82623	3.0316	1.242	1.45036
ENSG00000260658	5.36063e-08	2.21061e-06		9.71038	6.0632	3.818	4.88287
ENSG00000021574	5.43411e-08	2.23675e-06	SPAST	18.4497	13.6422	7.59001	7.34848
ENSG00000070778	5.45525e-08	2.23991e-06	PTPN21	10.1959	6.56846	2.898	2.90072
ENSG00000129295	5.46197e-08	2.23991e-06	LRRC6	5.82623	2.02107	1.196	1.01525
ENSG00000183166	5.5312e-08	2.26412e-06	CALN1	50.9795	60.632	17.894	17.8394
ENSG00000198182	5.62215e-08	2.29711e-06	ZNF607	9.22486	1.01053	4.23201	2.27223
ENSG00000155761	5.6995e-08	2.32443e-06	SPAG17	6.31175	3.53686	2.024	2.99741
ENSG00000132780	5.71754e-08	2.32751e-06	NASP	7.76831	1.01053	3.91	3.23913
ENSG00000239732	5.80069e-08	2.35704e-06	TLR9	1.94208	0	0.138	0.241726
ENSG00000147099	5.8254e-08	2.36275e-06	HDAC8	216.056	215.243	165.14	171.481
ENSG00000169410	5.8572e-08	2.37131e-06	PTPN9	74.7699	54.5688	55.3841	50.8592
ENSG00000140563	5.88106e-08	2.37663e-06	MCTP2	6.31175	3.53686	1.656	2.07885
ENSG00000178217	5.9572e-08	2.40303e-06	SH2D4B	5.82623	5.05266	0.966001	1.54705
ENSG00000107672	6.02452e-08	2.42577e-06	NSMCE4A	6.31175	0.505266	2.484	1.69209
ENSG00000116198	6.05465e-08	2.43348e-06	CEP104	6.31175	1.5158	1.886	1.4987
ENSG00000060709	6.1247e-08	2.44711e-06	RIMBP2	16.0221	9.60006	5.75001	4.44777
ENSG00000148408	6.10963e-08	2.44711e-06	CACNA1B	12.138	8.58953	3.45	3.19079
ENSG00000242104	6.13266e-08	2.44711e-06		6.79727	3.53686	1.334	1.20863
ENSG00000253901	6.1139e-08	2.44711e-06		9.71038	4.04213	4.18601	4.30273
ENSG00000150527	6.44897e-08	2.5687e-06	CTAGE5	43.2112	18.1896	29.348	17.8394
ENSG00000164142	6.51695e-08	2.59113e-06	FAM160A1	13.5945	8.58953	6.11801	6.72
ENSG00000137073	6.5563e-08	2.60211e-06	UBAP2	23.7904	20.7159	11.316	12.5698
ENSG00000243811	6.69771e-08	2.65349e-06	APOBEC3D	11.6525	7.579	4.60001	5.22129
ENSG00000260186	6.78757e-08	2.6843e-06		6.79727	2.52633	1.564	1.20863
ENSG00000122507	6.84668e-08	2.70286e-06	BBS9	18.4497	13.6422	8.55601	9.08892
ENSG00000228204	6.99492e-08	2.75647e-06		6.79727	3.0316	2.208	2.51396
ENSG00000154258	7.02151e-08	2.76204e-06	ABCA9	4.85519	1.5158	0.966001	1.01525
ENSG00000259199	7.06097e-08	2.77265e-06		5.34071	1.5158	1.794	2.41726
ENSG00000224184	7.3625e-08	2.88594e-06	MIR3681HG	14.0801	10.1053	5.52001	5.89813
ENSG00000090863	7.41256e-08	2.90044e-06	GLG1	25.7325	17.1791	16.514	18.0328
ENSG00000149418	7.57175e-08	2.95751e-06	ST14	6.79727	3.53686	1.748	1.88547
ENSG00000167037	7.63644e-08	2.97754e-06	SGSM1	13.5945	8.08426	5.65801	5.36633
ENSG00000258285	7.71911e-08	3.0045e-06	TESC-AS1	5.82623	3.0316	1.84	2.70734
ENSG00000248555	7.80974e-08	3.03445e-06	LINC01339	6.31175	3.53686	2.162	3.28748
ENSG00000166734	7.84375e-08	3.04233e-06	CASC4	17.9642	13.6422	8.37201	9.2823
ENSG00000135919	7.99083e-08	3.09397e-06	SERPINE2	3.88415	1.01053	0.736001	0.966906
ENSG00000249375	8.27013e-08	3.19653e-06	CASC11	6.31175	3.0316	1.656	1.78878
ENSG00000234261	8.36856e-08	3.22335e-06		32.0443	34.3581	14.904	18.0811
ENSG00000253537	8.36012e-08	3.22335e-06	PCDHGA7	159.736	182.401	61.4101	60.3349
ENSG00000243970	8.6115e-08	3.31118e-06	PPIEL	5.82623	1.5158	2.254	2.61065
ENSG00000162444	8.83611e-08	3.39166e-06	RBP7	5.34071	2.52633	1.564	2.5623
ENSG00000187699	8.8985e-08	3.40971e-06	C2orf88	16.5077	11.1159	5.52001	4.35108
ENSG00000250619	8.97483e-08	3.43303e-06		2.91311	0.505266	0.23	0.241726
ENSG00000125676	8.99081e-08	3.43322e-06	THOC2	163.134	171.791	104.696	103.024
ENSG00000070501	9.16742e-08	3.49464e-06	POLB	6.31175	1.5158	2.116	1.74043
ENSG00000154438	9.18838e-08	3.49663e-06	ASZ1	5.34071	3.53686	0.782001	1.0636
ENSG00000277149	9.22784e-08	3.50563e-06	TYW1B	28.6456	21.7265	15.502	15.2288
ENSG00000227110	9.49643e-08	3.6015e-06	LMCD1-AS1	11.6525	9.0948	3.45	3.72259
ENSG00000077514	9.51272e-08	3.60152e-06	POLD3	19.4208	14.1475	10.396	11.8446
ENSG00000188917	9.67287e-08	3.65592e-06	TRMT2B	106.814	106.611	68.5401	68.747
ENSG00000156687	9.7339e-08	3.67273e-06	UNC5D	15.5366	13.6422	4.18601	4.061
ENSG00000182963	9.77288e-08	3.68117e-06	GJC1	15.0511	6.0632	9.33801	9.08892
ENSG00000152463	9.81095e-08	3.68925e-06	OLAH	6.79727	5.05266	1.472	1.98216
ENSG00000259611	9.87647e-08	3.70134e-06	LINC01582	1.94208	0	0.368	1.0636
ENSG00000269444	9.87647e-08	3.70134e-06		1.94208	0	0.368	1.0636
ENSG00000152953	1.00814e-07	3.77178e-06	STK32B	14.0801	7.07373	7.08401	6.72
ENSG00000146143	1.02322e-07	3.82173e-06	PRIM2	10.1959	9.0948	4.46201	7.97697
ENSG00000101846	1.04314e-07	3.88961e-06	STS	8.73934	4.5474	3.358	3.86762
ENSG00000228430	1.0672e-07	3.966e-06		6.79727	5.05266	1.334	1.69209
ENSG00000235813	1.06678e-07	3.966e-06		19.4208	22.2317	3.634	3.6259
ENSG00000215910	1.07794e-07	3.99919e-06	C1orf167	6.31175	0.505266	2.254	1.20863
ENSG00000182973	1.08202e-07	4.00763e-06	CNOT10	14.0801	11.6211	6.21001	8.17035
ENSG00000102048	1.09198e-07	4.0284e-06	ASB9	2.91311	0	0.598001	0.773525
ENSG00000159212	1.09307e-07	4.0284e-06	CLIC6	3.39863	0.505266	0.782001	1.11194
ENSG00000260479	1.09189e-07	4.0284e-06		2.91311	0	0.460001	0.483453
ENSG00000143226	1.09597e-07	4.03236e-06	FCGR2A	1.94208	0	0.0920001	0.145036
ENSG00000173473	1.11794e-07	4.10641e-06	SMARCC1	34.4719	41.4318	18.308	26.5416
ENSG00000243335	1.1258e-07	4.12843e-06	KCTD7	48.0664	36.3792	31.878	30.6026
ENSG00000163811	1.148e-07	4.20288e-06	WDR43	5.82623	4.5474	2.484	5.89813
ENSG00000184635	1.16314e-07	4.2513e-06	ZNF93	6.31175	3.0316	1.61	1.69209
ENSG00000072858	1.20103e-07	4.377e-06	SIDT1	8.25383	2.02107	3.68	2.99741
ENSG00000100345	1.20147e-07	4.377e-06	MYH9	16.5077	6.56846	7.91201	5.31798
ENSG00000109667	1.23908e-07	4.5066e-06	SLC2A9	8.25383	6.0632	2.116	2.51396
ENSG00000086991	1.24647e-07	4.52606e-06	NOX4	6.31175	2.52633	1.656	1.4987
ENSG00000055483	1.29619e-07	4.69889e-06	USP36	9.22486	5.05266	5.06001	7.73525
ENSG00000271723	1.3007e-07	4.70756e-06	MROH7-TTC4	18.9352	16.1685	8.05001	8.89553
ENSG00000102738	1.31821e-07	4.7477e-06	MRPS31	7.28279	5.05266	1.978	2.5623
ENSG00000132938	1.31648e-07	4.7477e-06	MTUS2	19.4208	19.2001	7.59001	9.13726
ENSG00000136813	1.31815e-07	4.7477e-06	KIAA0368	14.5656	7.579	7.95801	8.26705
ENSG00000233080	1.33142e-07	4.7875e-06	LINC01399	12.138	6.0632	4.002	2.80403
ENSG00000109685	1.34093e-07	4.81388e-06	WHSC1	22.3339	17.1791	13.386	16.4374
ENSG00000154162	1.35698e-07	4.86366e-06	CDH12	36.8995	30.316	23.368	25.478
ENSG00000051128	1.3769e-07	4.9271e-06	HOMER3	15.5366	3.0316	8.60201	4.35108
ENSG00000128585	1.42844e-07	5.10327e-06	MKLN1	46.6098	33.3476	34.5	35.3888
ENSG00000164512	1.43176e-07	5.1069e-06	ANKRD55	14.5656	8.08426	8.00401	8.70215
ENSG00000181355	1.45196e-07	5.17067e-06	OFCC1	14.0801	11.6211	5.24401	5.99482
ENSG00000132478	1.46746e-07	5.21749e-06	UNK	82.5383	35.3686	59.6621	30.2642
ENSG00000182601	1.48468e-07	5.27024e-06	HS3ST4	15.0511	17.1791	4.32401	5.89813
ENSG00000166685	1.49722e-07	5.30628e-06	COG1	10.6814	8.08426	2.576	2.5623
ENSG00000180269	1.52204e-07	5.38566e-06	GPR139	2.4276	0	0.414001	0.580144
ENSG00000141968	1.54755e-07	5.4672e-06	VAV1	16.9932	10.6106	9.24601	10.1042
ENSG00000105639	1.58263e-07	5.58221e-06	JAK3	7.28279	2.52633	2.3	1.88547
ENSG00000136052	1.58583e-07	5.58466e-06	SLC41A2	10.6814	5.05266	5.75001	6.96172
ENSG00000173258	1.60154e-07	5.63102e-06	ZNF483	12.138	10.1053	3.542	3.72259
ENSG00000267787	1.6101e-07	5.65217e-06		21.8484	20.2107	8.05001	8.17035
ENSG00000021852	1.64774e-07	5.77517e-06	C8B	3.88415	1.5158	0.460001	0.531798
ENSG00000154252	1.65067e-07	5.77631e-06	GAL3ST2	1.94208	0	0.138	0.193381
ENSG00000253767	1.66305e-07	5.80132e-06	PCDHGA8	159.736	182.401	61.4101	59.8515
ENSG00000253953	1.66305e-07	5.80132e-06	PCDHGB4	159.736	182.401	61.4101	59.8515
ENSG00000255154	1.6709e-07	5.81957e-06		7.76831	5.05266	3.68	6.28489
ENSG00000143882	1.74187e-07	6.05724e-06	ATP6V1C2	8.25383	4.5474	3.588	4.93122
ENSG00000064652	1.78647e-07	6.20259e-06	SNX24	17.4787	10.6106	11.224	13.44
ENSG00000109472	1.79298e-07	6.21546e-06	CPE	11.1669	6.0632	4.46201	4.35108
ENSG00000269237	1.82434e-07	6.31434e-06		16.9932	11.1159	6.11801	4.78618
ENSG00000162378	1.84816e-07	6.38679e-06	ZYG11B	19.9063	14.1475	8.60201	7.59021
ENSG00000244509	1.88094e-07	6.48996e-06	APOBEC3C	10.6814	5.55793	4.32401	4.25439
ENSG00000239265	1.92914e-07	6.64595e-06	CLRN1-AS1	12.6235	11.1159	3.91	4.49611
ENSG00000250025	1.94351e-07	6.68508e-06		11.1669	9.0948	2.714	2.80403
ENSG00000147408	1.96029e-07	6.73235e-06	CSGALNACT1	22.8194	17.6843	12.466	13.585
ENSG00000268480	1.97124e-07	6.75949e-06		1.94208	0.505266	0.276	0.870215
ENSG00000134698	2.00387e-07	6.85586e-06	AGO4	13.109	4.5474	7.31401	6.09151
ENSG00000147596	2.00552e-07	6.85586e-06	PRDM14	3.39863	0.505266	0.644001	0.725179
ENSG00000266958	2.01231e-07	6.86849e-06		14.5656	8.08426	7.72801	7.97697
ENSG00000233217	2.09797e-07	7.14986e-06	MROH3P	8.25383	3.53686	2.116	1.45036
ENSG00000233725	2.10508e-07	7.16309e-06	LINC00284	14.0801	5.05266	9.75201	10.1042
ENSG00000177614	2.12733e-07	7.22772e-06	PGBD5	2.91311	0.505266	0.690001	1.20863
ENSG00000155875	2.24278e-07	7.60832e-06	SAXO1	12.6235	5.05266	7.13001	6.81669
ENSG00000136628	2.33266e-07	7.90113e-06	EPRS	6.79727	6.0632	2.714	5.84978
ENSG00000234300	2.35244e-07	7.95598e-06	LINC00229	2.91311	1.01053	0.322	0.531798
ENSG00000253305	2.4016e-07	8.10988e-06	PCDHGB6	146.627	170.275	58.9261	58.0144
ENSG00000148219	2.41012e-07	8.12629e-06	ASTN2	46.6098	39.4108	31.004	33.0198
ENSG00000127603	2.52435e-07	8.49851e-06	MACF1	33.0153	27.7897	16.054	14.7453
ENSG00000165841	2.56207e-07	8.61245e-06	CYP2C19	3.88415	2.02107	0.644001	1.0636
ENSG00000138653	2.6076e-07	8.75224e-06	NDST4	6.79727	5.05266	2.116	3.23913
ENSG00000272442	2.83211e-07	9.49142e-06		35.9284	17.6843	27.37	23.0124
ENSG00000065911	2.90196e-07	9.71085e-06	MTHFD2	8.73934	3.0316	3.91	3.67424
ENSG00000184156	2.91227e-07	9.73066e-06	KCNQ3	10.1959	5.55793	4.002	4.061
ENSG00000251598	2.93446e-07	9.79006e-06		5.34071	2.02107	1.748	2.41726
ENSG00000169902	2.97517e-07	9.91097e-06	TPST1	31.0732	21.7265	21.068	22.1905
ENSG00000248545	2.9807e-07	9.9145e-06		3.39863	1.5158	0.460001	0.725179
ENSG00000198874	2.99891e-07	9.96016e-06	TYW1	33.9863	24.7581	21.758	21.8521
ENSG00000258484	3.05011e-07	1.01151e-05	SPESP1	68.4582	63.1583	43.3321	42.8339
ENSG00000115170	3.10588e-07	1.02693e-05	ACVR1	8.25383	4.5474	2.392	2.22388
ENSG00000162604	3.10157e-07	1.02693e-05	TM2D1	12.138	6.0632	5.42801	4.83453
ENSG00000157764	3.22326e-07	1.061e-05	BRAF	16.5077	11.1159	8.78601	9.76575
ENSG00000204138	3.22083e-07	1.061e-05	PHACTR4	30.5877	24.2528	18.86	20.4501
ENSG00000271860	3.22228e-07	1.061e-05		10.6814	7.579	4.18601	5.17295
ENSG00000122705	3.22896e-07	1.0613e-05	CLTA	45.6388	46.4845	20.608	19.5315
ENSG00000265113	3.26472e-07	1.07147e-05		2.4276	0.505266	0.138	0.145036
ENSG00000258823	3.3223e-07	1.08875e-05		2.91311	1.01053	0.368	0.580144
ENSG00000138944	3.37585e-07	1.10467e-05	KIAA1644	3.39863	0.505266	0.828001	1.01525
ENSG00000164197	3.45849e-07	1.13004e-05	RNF180	5.34071	3.53686	0.874001	1.16029
ENSG00000256947	3.49281e-07	1.13938e-05		7.28279	4.5474	2.484	3.28748
ENSG00000268107	3.49732e-07	1.13938e-05		5.34071	1.5158	1.564	1.69209
ENSG00000087884	3.51287e-07	1.14277e-05	AAMDC	15.5366	11.1159	6.25601	6.04316
ENSG00000138668	3.53581e-07	1.14854e-05	HNRNPD	19.9063	8.08426	11.5	7.97697
ENSG00000203727	3.54462e-07	1.14972e-05	SAMD5	12.6235	9.60006	4.73801	5.1246
ENSG00000168447	3.54983e-07	1.14973e-05	SCNN1B	14.0801	12.1264	4.27801	4.35108
ENSG00000250421	3.59313e-07	1.16206e-05		10.6814	5.05266	5.84201	6.91338
ENSG00000084733	3.70578e-07	1.18982e-05	RAB10	20.8773	11.1159	12.236	10.5876
ENSG00000166326	3.69337e-07	1.18982e-05	TRIM44	7.28279	3.53686	2.208	2.07885
ENSG00000184313	3.70569e-07	1.18982e-05	MROH7	13.5945	9.0948	4.87601	4.25439
ENSG00000225546	3.69289e-07	1.18982e-05		5.82623	2.02107	1.978	2.07885
ENSG00000280683	3.69798e-07	1.18982e-05	LINC01242	6.31175	1.5158	2.024	1.45036
ENSG00000265788	3.77979e-07	1.21183e-05		3.88415	0	0.322	0.0483453
ENSG00000147160	3.99704e-07	1.27496e-05	AWAT2	6.79727	6.0632	0.598001	0.628489
ENSG00000182141	3.99678e-07	1.27496e-05	ZNF708	15.5366	12.1264	5.75001	5.60805
ENSG00000184571	3.99968e-07	1.27496e-05	PIWIL3	5.34071	3.0316	1.564	2.5623
ENSG00000241322	3.98764e-07	1.27496e-05	CDRT1	8.73934	4.04213	2.852	2.41726
ENSG00000048471	4.02627e-07	1.28159e-05	SNX29	39.8126	37.895	18.998	18.1295
ENSG00000114850	4.04769e-07	1.28656e-05	SSR3	7.28279	2.02107	2.898	2.36892
ENSG00000189212	4.17399e-07	1.32481e-05	DPY19L2P1	4.36967	1.5158	1.242	1.78878
ENSG00000197360	4.23064e-07	1.34087e-05	ZNF98	12.6235	11.1159	3.312	3.33583
ENSG00000169403	4.24175e-07	1.34247e-05	PTAFR	7.28279	3.0316	3.174	3.67424
ENSG00000078725	4.43268e-07	1.4009e-05	BRINP1	5.82623	5.05266	1.334	2.22388
ENSG00000075131	4.49525e-07	1.41866e-05	TIPIN	48.0664	35.3686	38.18	41.577
ENSG00000141837	4.53335e-07	1.42865e-05	CACNA1A	40.2981	40.9266	17.066	15.9056
ENSG00000135298	4.69003e-07	1.47593e-05	ADGRB3	18.9352	10.6106	11.914	12.1347
ENSG00000277654	4.75948e-07	1.49566e-05		9.71038	10.1053	2.162	2.94906
ENSG00000168246	4.86245e-07	1.52586e-05	UBTD2	12.6235	8.58953	6.39401	7.88028
ENSG00000228221	4.97189e-07	1.558e-05	LINC00578	12.138	8.58953	5.93401	7.39683
ENSG00000224458	5.00839e-07	1.56722e-05	GUSBP6	7.28279	6.56846	1.656	2.32057
ENSG00000139915	5.04072e-07	1.57512e-05	MDGA2	15.5366	13.6422	5.33601	5.60805
ENSG00000256248	5.10621e-07	1.59334e-05		9.71038	3.0316	3.634	2.22388
ENSG00000233117	5.19375e-07	1.61838e-05	LINC00702	2.4276	0	0.184	0.145036
ENSG00000249967	5.25463e-07	1.63505e-05		19.4208	11.6211	11.868	12.038
ENSG00000254938	5.29931e-07	1.64665e-05		1.45656	0	0.184	0.773525
ENSG00000013275	5.34094e-07	1.65726e-05	PSMC4	2.91311	0.505266	0.782001	1.40201
ENSG00000196418	5.48536e-07	1.6997e-05	ZNF124	4.85519	1.01053	1.104	0.82187
ENSG00000009709	5.5223e-07	1.70876e-05	PAX7	7.28279	5.55793	1.518	1.69209
ENSG00000165197	5.59004e-07	1.72731e-05	FIGF	2.4276	0	0.506001	0.725179
ENSG00000227681	5.63572e-07	1.739e-05		13.5945	11.6211	5.47401	6.62331
ENSG00000175697	5.72274e-07	1.7634e-05	GPR156	8.25383	4.5474	3.496	4.30273
ENSG00000009950	5.77582e-07	1.77482e-05	MLXIPL	6.79727	3.0316	1.978	1.69209
ENSG00000160993	5.77221e-07	1.77482e-05	ALKBH4	6.79727	1.5158	3.68	3.86762
ENSG00000163162	5.88995e-07	1.80739e-05	RNF149	6.31175	2.02107	2.668	2.80403
ENSG00000164334	5.94222e-07	1.8184e-05	FAM170A	1.94208	0	0.0920001	0.0966906
ENSG00000268486	5.94222e-07	1.8184e-05		1.94208	0	0.0920001	0.0966906
ENSG00000039068	5.99844e-07	1.83308e-05	CDH1	14.0801	11.1159	6.21001	7.25179
ENSG00000123572	6.04728e-07	1.84546e-05	NRK	13.109	12.6317	3.542	3.81928
ENSG00000165061	6.1802e-07	1.88343e-05	ZMAT4	12.138	7.579	4.048	3.23913
ENSG00000269825	6.34309e-07	1.93042e-05		1.94208	0	0.0460001	0.0483453
ENSG00000184182	6.35748e-07	1.93215e-05	UBE2F	14.5656	15.158	5.24401	6.96172
ENSG00000185313	6.37447e-07	1.93466e-05	SCN10A	2.91311	1.01053	0.368	0.531798
ENSG00000259353	6.50661e-07	1.97207e-05		1.94208	0	0.23	0.386762
ENSG00000227303	6.54062e-07	1.97967e-05		28.1601	23.2423	13.662	12.7148
ENSG00000134864	6.61947e-07	2.00081e-05	GGACT	12.138	5.05266	5.19801	3.48086
ENSG00000134049	6.85221e-07	2.06834e-05	IER3IP1	6.31175	2.52633	3.45	5.26964
ENSG00000276547	6.97662e-07	2.10303e-05	PCDHGB5	153.424	176.843	61.3641	59.3197
ENSG00000095585	7.20378e-07	2.16856e-05	BLNK	5.34071	1.01053	1.656	1.35367
ENSG00000183826	7.21864e-07	2.17009e-05	BTBD9	29.1311	23.7475	16.514	16.9692
ENSG00000129515	7.29371e-07	2.18378e-05	SNX6	20.3918	14.6527	8.51001	7.01007
ENSG00000138079	7.28445e-07	2.18378e-05	SLC3A1	7.76831	7.07373	1.748	2.32057
ENSG00000170959	7.28687e-07	2.18378e-05	DCDC1	17.4787	12.1264	8.09601	7.63856
ENSG00000264515	7.35218e-07	2.19832e-05		8.25383	6.0632	2.392	2.75568
ENSG00000131152	7.50064e-07	2.23969e-05		28.1601	11.6211	20.01	14.6486
ENSG00000170965	7.51652e-07	2.24142e-05	PLAC1	107.785	114.19	69.7821	73.0497
ENSG00000249937	7.56348e-07	2.25239e-05		5.82623	5.05266	1.242	1.88547
ENSG00000119715	7.73993e-07	2.30185e-05	ESRRB	13.5945	11.1159	4.78401	4.93122
ENSG00000180263	7.75345e-07	2.30278e-05	FGD6	19.4208	14.1475	10.672	11.4578
ENSG00000065320	7.79096e-07	2.31083e-05	NTN1	13.109	10.6106	5.56601	6.72
ENSG00000262209	7.8157e-07	2.31507e-05	PCDHGB3	164.591	190.991	63.1581	61.9303
ENSG00000101076	7.97525e-07	2.35451e-05	HNF4A	9.71038	6.0632	3.404	3.48086
ENSG00000119673	7.98378e-07	2.35451e-05	ACOT2	1.94208	0	0.276	0.435108
ENSG00000125257	7.99127e-07	2.35451e-05	ABCC4	29.1311	23.2423	19.596	23.0124
ENSG00000165121	7.96435e-07	2.35451e-05		2.4276	0	0.460001	0.628489
ENSG00000242337	8.21841e-07	2.41822e-05	TFP1	8.73934	6.0632	3.588	4.88287
ENSG00000281376	9.06132e-07	2.66271e-05	ABALON	41.7546	2.02107	28.198	2.5623
ENSG00000178125	9.39944e-07	2.75841e-05	PPP1R42	16.0221	9.60006	7.03801	5.70474
ENSG00000236744	9.43285e-07	2.76091e-05		11.6525	10.1053	5.88801	9.08892
ENSG00000259767	9.42085e-07	2.76091e-05		11.1669	7.579	2.852	2.27223
ENSG00000136750	9.4701e-07	2.76816e-05	GAD2	5.34071	2.52633	1.288	1.4987
ENSG00000101746	9.4876e-07	2.76963e-05	NOL4	8.73934	5.55793	2.622	2.5623
ENSG00000260548	9.61286e-07	2.80251e-05		7.28279	6.0632	0.690001	0.580144
ENSG00000231329	9.64948e-07	2.80949e-05		14.0801	8.58953	7.91201	8.7505
ENSG00000128394	1.02111e-06	2.96911e-05	APOBEC3F	10.6814	3.0316	6.02601	4.97957
ENSG00000109787	1.04433e-06	3.03267e-05	KLF3	6.79727	1.01053	3.956	3.67424
ENSG00000157426	1.05041e-06	3.04633e-05	AASDH	9.71038	4.5474	5.38201	6.33323
ENSG00000254876	1.07056e-06	3.10072e-05		19.9063	15.158	11.73	13.6817
ENSG00000233836	1.07932e-06	3.12202e-05		11.6525	8.58953	3.22	2.70734
ENSG00000084731	1.08605e-06	3.13738e-05	KIF3C	12.138	6.0632	5.98001	5.46302
ENSG00000068654	1.09143e-06	3.14884e-05	POLR1A	5.82623	3.0316	2.438	3.77093
ENSG00000258443	1.11379e-06	3.20917e-05		2.4276	0.505266	0.322	0.531798
ENSG00000198838	1.12465e-06	3.23624e-05	RYR3	16.5077	14.1475	7.49801	8.7505
ENSG00000141543	1.12793e-06	3.24148e-05	EIF4A3	3.39863	1.01053	0.828001	1.16029
ENSG00000155629	1.1303e-06	3.24408e-05	PIK3AP1	9.71038	9.0948	3.128	4.44777
ENSG00000115602	1.14015e-06	3.26814e-05	IL1RL1	2.91311	4.04213	0.0920001	0.290072
ENSG00000204442	1.14803e-06	3.28648e-05	FAM155A	15.0511	15.6633	5.15201	6.42992
ENSG00000143473	1.16079e-06	3.31873e-05	KCNH1	14.0801	11.6211	5.42801	5.84978
ENSG00000281883	1.17115e-06	3.34405e-05		14.0801	6.0632	9.89001	10.636
ENSG00000187908	1.17489e-06	3.35039e-05	DMBT1	2.91311	0.505266	0.368	0.338417
ENSG00000171984	1.18897e-06	3.38621e-05	C20orf196	21.8484	18.1896	11.592	12.8115
ENSG00000125686	1.19688e-06	3.40437e-05	MED1	11.6525	7.07373	5.98001	6.91338
ENSG00000005700	1.20393e-06	3.41652e-05	IBTK	17.4787	9.0948	9.43001	7.59021
ENSG00000120889	1.20424e-06	3.41652e-05	TNFRSF10B	9.71038	1.01053	7.36001	6.09151
ENSG00000074657	1.208e-06	3.42281e-05	ZNF532	27.1891	10.1053	20.194	14.4552
ENSG00000187772	1.21017e-06	3.42459e-05	LIN28B	27.1891	14.6527	23.598	26.7349
ENSG00000198054	1.21994e-06	3.44786e-05	DSCR8	2.4276	2.02107	0.184	0.531798
ENSG00000131379	1.22262e-06	3.45102e-05	C3orf20	4.85519	3.0316	0.874001	1.16029
ENSG00000253893	1.2267e-06	3.45815e-05	FAM85B	2.4276	0.505266	0.276	0.338417
ENSG00000127481	1.24461e-06	3.50418e-05	UBR4	7.76831	7.579	2.714	4.78618
ENSG00000203326	1.24726e-06	3.50718e-05	ZNF525	4.36967	2.02107	0.874001	1.11194
ENSG00000151360	1.26709e-06	3.55844e-05	ALLC	2.91311	1.01053	0.368	0.483453
ENSG00000253731	1.2968e-06	3.63728e-05	PCDHGA6	164.591	190.991	63.1581	61.5436
ENSG00000185467	1.33124e-06	3.72915e-05	KPNA7	6.79727	3.0316	2.116	1.78878
ENSG00000204195	1.35547e-06	3.79224e-05	AWAT1	8.73934	10.6106	1.058	1.40201
ENSG00000174225	1.35757e-06	3.79332e-05	ARL13A	10.1959	9.0948	4.18601	6.28489
ENSG00000127995	1.36158e-06	3.79975e-05	CASD1	11.1669	4.5474	7.91201	9.81409
ENSG00000166938	1.36609e-06	3.80755e-05	DIS3L	53.4071	25.7686	39.79	25.768
ENSG00000130429	1.36889e-06	3.81056e-05	ARPC1B	8.73934	6.0632	3.358	4.1577
ENSG00000132915	1.38047e-06	3.83798e-05	PDE6A	10.1959	8.58953	2.668	2.80403
ENSG00000113448	1.41032e-06	3.91606e-05	PDE4D	28.1601	28.2949	12.282	12.8115
ENSG00000093167	1.41507e-06	3.92435e-05	LRRFIP2	12.6235	6.0632	7.40601	7.54187
ENSG00000100320	1.42057e-06	3.93467e-05	RBFOX2	12.138	7.07373	6.16401	6.42992
ENSG00000198131	1.45098e-06	4.01389e-05	ZNF544	21.8484	14.1475	10.35	7.92863
ENSG00000111530	1.45324e-06	4.01514e-05	CAND1	12.6235	1.5158	6.80801	2.46561
ENSG00000171552	1.45946e-06	4.02732e-05	BCL2L1	56.8057	19.7054	40.894	18.3229
ENSG00000151967	1.47019e-06	4.05189e-05	SCHIP1	7.28279	0.505266	5.10601	4.5928
ENSG00000261063	1.5074e-06	4.14927e-05		10.6814	7.07373	3.818	3.72259
ENSG00000163395	1.50978e-06	4.15067e-05	IGFN1	2.4276	0.505266	0.506001	0.966906
ENSG00000056586	1.53695e-06	4.22013e-05	RC3H2	14.0801	4.04213	8.14201	5.22129
ENSG00000131080	1.57821e-06	4.32808e-05	EDA2R	9.71038	9.60006	1.518	1.54705
ENSG00000007174	1.58245e-06	4.33435e-05	DNAH9	19.9063	20.2107	6.30201	6.1882
ENSG00000154027	1.58791e-06	4.34396e-05	AK5	8.73934	6.0632	3.036	3.48086
ENSG00000110422	1.59061e-06	4.34596e-05	HIPK3	16.0221	7.579	10.81	11.0711
ENSG00000204434	1.59669e-06	4.35721e-05	POTEKP	1.94208	0.505266	0.23	0.531798
ENSG00000259398	1.6396e-06	4.46881e-05		3.88415	1.01053	0.690001	0.531798
ENSG00000103319	1.64349e-06	4.47393e-05	EEF2K	19.4208	12.6317	9.70601	8.26705
ENSG00000278920	1.65854e-06	4.50936e-05		12.6235	1.5158	6.30201	1.88547
ENSG00000156222	1.66693e-06	4.52108e-05	SLC28A1	10.1959	7.07373	3.726	3.96431
ENSG00000181995	1.66629e-06	4.52108e-05	LINC00301	3.88415	1.5158	0.920001	1.20863
ENSG00000258850	1.6702e-06	4.52443e-05		22.3339	13.1369	17.848	21.2719
ENSG00000168918	1.67805e-06	4.54016e-05	INPP5D	13.5945	6.56846	7.13001	6.09151
ENSG00000206549	1.69034e-06	4.56784e-05	PRSS50	9.71038	3.53686	5.33601	5.17295
ENSG00000103544	1.71465e-06	4.6279e-05	C16orf62	21.3628	15.158	12.788	13.585
ENSG00000075420	1.72673e-06	4.65482e-05	FNDC3B	20.3918	13.1369	13.846	15.4221
ENSG00000105793	1.73038e-06	4.65902e-05	GTPBP10	15.5366	7.579	8.09601	6.47827
ENSG00000267383	1.76945e-06	4.75844e-05		22.8194	20.2107	8.87801	7.88028
ENSG00000232560	1.78468e-06	4.79358e-05	LINC01549	2.4276	1.01053	0.322	0.676834
ENSG00000143748	1.7923e-06	4.80242e-05	NVL	9.71038	13.1369	4.048	9.23395
ENSG00000269964	1.79222e-06	4.80242e-05	MEI4	8.73934	4.5474	2.438	1.78878
ENSG00000259724	1.82724e-06	4.89013e-05	LINC01581	22.3339	15.6633	14.582	16.1957
ENSG00000175489	1.84376e-06	4.92839e-05	LRRC25	3.88415	1.01053	0.460001	0.290072
ENSG00000143858	1.85126e-06	4.94249e-05	SYT2	7.76831	4.5474	3.312	4.20604
ENSG00000107864	1.90964e-06	5.08002e-05	CPEB3	37.385	26.2739	26.082	24.8011
ENSG00000147100	1.90854e-06	5.08002e-05	SLC16A2	35.4429	35.3686	17.756	18.4196
ENSG00000196199	1.90711e-06	5.08002e-05	MPHOSPH8	5.82623	2.52633	1.932	2.0305
ENSG00000106028	1.91795e-06	5.09601e-05	SSBP1	2.91311	1.5158	0.414001	0.676834
ENSG00000187893	1.92076e-06	5.09735e-05	CXXC1P1	5.34071	2.02107	1.15	0.966906
ENSG00000255693	1.96041e-06	5.19636e-05		8.73934	6.0632	3.036	3.43252
ENSG00000138688	1.96377e-06	5.19908e-05	KIAA1109	10.6814	3.0316	5.75001	4.25439
ENSG00000087301	1.96996e-06	5.20924e-05	TXNDC16	8.73934	3.0316	5.15201	5.70474
ENSG00000181211	1.97556e-06	5.21783e-05	HECW1-IT1	3.88415	1.01053	1.058	1.20863
ENSG00000127511	1.98672e-06	5.24106e-05	SIN3B	7.28279	3.0316	2.714	2.41726
ENSG00000115648	2.03022e-06	5.34947e-05	MLPH	2.91311	0.505266	0.598001	0.773525
ENSG00000215244	2.12316e-06	5.58361e-05		7.76831	5.55793	1.932	1.93381
ENSG00000259070	2.12412e-06	5.58361e-05	LINC00639	7.76831	3.0316	3.45	3.23913
ENSG00000019582	2.13496e-06	5.60547e-05	CD74	2.4276	0.505266	0.506001	0.918561
ENSG00000143569	2.18497e-06	5.72998e-05	UBAP2L	20.8773	14.1475	10.856	9.62071
ENSG00000201850	2.20785e-06	5.78315e-05		1.45656	0	0.138	0.290072
ENSG00000074319	2.2234e-06	5.81703e-05	TSG101	11.1669	10.1053	3.818	4.68949
ENSG00000073050	2.247e-06	5.87185e-05	XRCC1	16.9932	7.579	13.248	14.5519
ENSG00000149507	2.2634e-06	5.90775e-05	OOSP2	2.91311	0	0.920001	1.01525
ENSG00000137948	2.29217e-06	5.9758e-05	BRDT	9.22486	6.0632	2.53	2.12719
ENSG00000115919	2.30013e-06	5.98952e-05	KYNU	6.31175	4.5474	2.024	2.80403
ENSG00000249481	2.30999e-06	6.00813e-05	SPATS1	20.8773	6.56846	15.502	11.0711
ENSG00000164944	2.31366e-06	6.01065e-05	KIAA1429	8.25383	8.08426	3.634	6.76834
ENSG00000180357	2.33369e-06	6.05558e-05	ZNF609	50.9795	50.5266	29.44	30.3125
ENSG00000104879	2.36046e-06	6.11791e-05	CKM	3.88415	0.505266	1.334	1.40201
ENSG00000167775	2.37412e-06	6.14612e-05	CD320	3.39863	0.505266	0.690001	0.531798
ENSG00000025800	2.40082e-06	6.20463e-05	KPNA6	15.0511	11.6211	8.18801	10.0558
ENSG00000118322	2.40232e-06	6.20463e-05	ATP10B	14.0801	8.08426	8.69401	9.66906
ENSG00000197472	2.40697e-06	6.20942e-05	ZNF695	12.138	10.6106	6.76201	10.3942
ENSG00000177483	2.41196e-06	6.21506e-05	RBM44	4.85519	1.5158	1.288	1.25698
ENSG00000235435	2.42581e-06	6.24351e-05		1.94208	0	0.23	0.290072
ENSG00000228222	2.42985e-06	6.245e-05		8.73934	5.55793	4.14001	5.51136
ENSG00000264067	2.43202e-06	6.245e-05		8.73934	9.0948	1.104	1.16029
ENSG00000204193	2.46455e-06	6.32122e-05	TXNDC8	2.91311	2.02107	0.414001	0.82187
ENSG00000187736	2.52142e-06	6.45961e-05	NHEJ1	8.73934	4.04213	4.41601	4.93122
ENSG00000081923	2.53184e-06	6.47692e-05	ATP8B1	25.247	24.7581	12.236	13.6334
ENSG00000236310	2.53401e-06	6.47692e-05		4.36967	1.01053	1.288	1.25698
ENSG00000135932	2.54458e-06	6.48152e-05	CAB39	9.22486	5.55793	3.45	3.43252
ENSG00000153815	2.54292e-06	6.48152e-05	CMIP	18.4497	10.6106	10.074	8.46043
ENSG00000182109	2.54308e-06	6.48152e-05		4.85519	1.5158	1.794	2.22388
ENSG00000012660	2.5791e-06	6.56192e-05	ELOVL5	7.28279	4.5474	3.312	4.78618
ENSG00000151834	2.58789e-06	6.57674e-05	GABRA2	6.79727	6.56846	1.472	2.07885
ENSG00000266922	2.5949e-06	6.58702e-05		2.91311	2.02107	0.552001	1.25698
ENSG00000227160	2.60247e-06	6.59868e-05	THEM7P	10.1959	8.08426	3.68	4.30273
ENSG00000234034	2.66722e-06	6.75514e-05		1.45656	0	0.0920001	0.193381
ENSG00000105136	2.72606e-06	6.89628e-05	ZNF419	4.36967	0.505266	0.966001	0.435108
ENSG00000100024	2.74137e-06	6.92712e-05	UPB1	5.34071	1.5158	1.518	1.20863
ENSG00000165861	2.88058e-06	7.27061e-05	ZFYVE1	15.0511	9.60006	7.22201	6.57496
ENSG00000003987	2.90739e-06	7.32993e-05	MTMR7	5.82623	2.52633	2.576	3.43252
ENSG00000256325	2.92774e-06	7.37285e-05		2.4276	0.505266	0.184	0.193381
ENSG00000150275	2.94736e-06	7.41384e-05	PCDH15	43.6967	41.9371	28.842	33.2616
ENSG00000226526	2.96868e-06	7.44397e-05		8.73934	6.0632	2.162	1.88547
ENSG00000239462	2.96851e-06	7.44397e-05		8.25383	2.02107	5.01401	4.68949
ENSG00000272772	2.9694e-06	7.44397e-05		16.9932	15.6633	11.914	19.9183
ENSG00000231422	2.98112e-06	7.46492e-05	LINC01516	4.36967	3.0316	0.966001	1.54705
ENSG00000065615	3.00968e-06	7.52295e-05	CYB5R4	4.85519	2.02107	1.242	1.30532
ENSG00000203645	3.01108e-06	7.52295e-05	LINC00501	3.39863	1.01053	0.966001	1.35367
ENSG00000067560	3.08333e-06	7.6948e-05	RHOA	38.8415	24.2528	22.356	14.9387
ENSG00000234714	3.0995e-06	7.71779e-05		1.94208	0.505266	0.138	0.193381
ENSG00000243024	3.09736e-06	7.71779e-05	RPS11P6	32.5298	28.2949	17.802	17.356
ENSG00000177025	3.12344e-06	7.76868e-05	C19orf18	3.39863	4.5474	0.460001	1.4987
ENSG00000224479	3.13059e-06	7.77776e-05		6.31175	4.5474	1.242	1.20863
ENSG00000189320	3.19677e-06	7.93329e-05	FAM180A	2.4276	2.52633	0.276	0.870215
ENSG00000119231	3.20586e-06	7.94694e-05	SENP5	10.6814	8.58953	3.726	4.20604
ENSG00000229358	3.21858e-06	7.96958e-05	DPY19L1P1	13.5945	10.1053	5.33601	5.02791
ENSG00000058668	3.22392e-06	7.97391e-05	ATP2B4	19.9063	13.6422	11.178	10.6843
ENSG00000136891	3.30481e-06	8.13507e-05	TEX10	5.34071	4.04213	1.242	1.78878
ENSG00000167332	3.30742e-06	8.13507e-05	OR51E2	1.45656	0	0.0460001	0.0966906
ENSG00000203635	3.30742e-06	8.13507e-05		1.45656	0	0.0460001	0.0966906
ENSG00000255775	3.30742e-06	8.13507e-05		1.45656	0	0.0460001	0.0966906
ENSG00000266507	3.30742e-06	8.13507e-05	MIR4479	1.45656	0	0.0460001	0.0966906
ENSG00000251298	3.33592e-06	8.19609e-05		3.39863	0	0.874001	0.531798
ENSG00000131503	3.36261e-06	8.25254e-05	ANKHD1	30.1022	30.316	15.824	17.8394
ENSG00000227712	3.43392e-06	8.41823e-05		3.39863	2.02107	0.690001	1.16029
ENSG00000196705	3.53825e-06	8.66443e-05	ZNF431	8.25383	3.53686	3.036	2.36892
ENSG00000108443	3.5446e-06	8.6704e-05	RPS6KB1	11.1669	7.07373	5.56601	6.47827
ENSG00000260706	3.59682e-06	8.78845e-05		3.88415	0.505266	1.15	1.01525
ENSG00000147255	3.61345e-06	8.81936e-05	IGSF1	44.1822	45.9792	22.724	23.2541
ENSG00000107077	3.62632e-06	8.84105e-05	KDM4C	112.64	88.9269	101.154	103.701
ENSG00000258302	3.65688e-06	8.90578e-05		2.91311	1.5158	0.322	0.483453
ENSG00000260498	3.72722e-06	9.06711e-05		23.7904	13.1369	13.248	9.23395
ENSG00000163554	3.88832e-06	9.43833e-05	SPTA1	1.94208	0	0.368	0.580144
ENSG00000258053	3.88832e-06	9.43833e-05		1.94208	0	0.368	0.580144
ENSG00000245904	3.90265e-06	9.46274e-05		4.85519	0.505266	1.886	1.40201
ENSG00000143552	3.90848e-06	9.46654e-05	NUP210L	28.6456	27.7897	11.776	10.781
ENSG00000219665	3.91925e-06	9.48227e-05		15.5366	16.1685	3.588	3.38417
ENSG00000134318	3.95069e-06	9.54793e-05	ROCK2	14.5656	10.1053	7.68201	8.36374
ENSG00000137965	3.98047e-06	9.60942e-05	IFI44	1.45656	0.505266	0.138	0.435108
ENSG00000142611	3.99503e-06	9.63409e-05	PRDM16	6.79727	3.0316	2.576	2.46561
ENSG00000235687	4.00587e-06	9.64975e-05	LINC00993	3.39863	2.02107	0.644001	1.0636
ENSG00000269535	4.07055e-06	9.79492e-05		8.25383	6.56846	2.3	2.5623
ENSG00000197134	4.10382e-06	9.86428e-05	ZNF257	3.88415	4.04213	0.598001	1.35367
ENSG00000117643	4.1415e-06	9.94408e-05	MAN1C1	16.0221	11.6211	6.67001	5.84978
ENSG00000162129	4.16263e-06	9.98401e-05	CLPB	6.31175	3.0316	2.944	3.72259
ENSG00000135905	4.21233e-06	0.000100923	DOCK10	10.6814	6.56846	3.956	3.38417
ENSG00000070061	4.22376e-06	0.000101088	IKBKAP	3.39863	2.02107	1.196	2.85237
ENSG00000182504	4.23777e-06	0.000101303	CEP97	6.31175	1.01053	3.496	2.99741
ENSG00000267723	4.24187e-06	0.000101303		8.25383	3.53686	4.27801	4.68949
ENSG00000197323	4.24881e-06	0.000101334	TRIM33	16.0221	10.1053	9.93601	11.0227
ENSG00000248724	4.25234e-06	0.000101334	NPHP3-AS1	6.79727	1.5158	2.898	1.93381
ENSG00000188263	4.32123e-06	0.000102866	IL17REL	2.91311	0	0.828001	0.676834
ENSG00000189014	4.34625e-06	0.00010335	FAM35DP	1.45656	0.505266	0.0920001	0.290072
ENSG00000102349	4.35937e-06	0.000103551	KLF8	3.39863	1.01053	0.782001	0.918561
ENSG00000261170	4.38498e-06	0.000104048		3.88415	0.505266	1.104	0.82187
ENSG00000099995	4.39865e-06	0.00010415	SF3A1	2.91311	2.02107	0.874001	2.5623
ENSG00000198740	4.39649e-06	0.00010415	ZNF652	16.5077	8.58953	9.98201	9.04057
ENSG00000234185	4.43825e-06	0.000104975		14.5656	13.6422	5.65801	6.38158
ENSG00000104611	4.4589e-06	0.000105352	SH2D4A	6.31175	5.05266	1.288	1.45036
ENSG00000226364	4.54827e-06	0.000107121		1.45656	0	0.138	0.241726
ENSG00000238282	4.54827e-06	0.000107121		1.45656	0	0.138	0.241726
ENSG00000254245	4.54365e-06	0.000107121	PCDHGA3	170.417	205.643	65.1821	65.7979
ENSG00000114166	4.5647e-06	0.000107394	KAT2B	11.1669	3.53686	6.76201	5.60805
ENSG00000119596	4.61342e-06	0.000108425	YLPM1	10.1959	4.5474	4.73801	3.96431
ENSG00000115085	4.71016e-06	0.000110536	ZAP70	2.4276	0	0.598001	0.725179
ENSG00000267761	4.71319e-06	0.000110536		7.76831	7.07373	1.932	2.36892
ENSG00000077549	4.9544e-06	0.000115826	CAPZB	7.28279	3.53686	4.048	5.36633
ENSG00000139496	4.95203e-06	0.000115826	NUP58	3.88415	1.01053	1.978	3.33583
ENSG00000168872	4.9512e-06	0.000115826	DDX19A	88.85	76.2952	68.5401	67.6834
ENSG00000181896	5.01365e-06	0.000117087	ZNF101	8.25383	3.0316	3.404	2.51396
ENSG00000081853	5.07263e-06	0.000118241	PCDHGA2	170.417	205.643	65.2741	65.7979
ENSG00000100319	5.0737e-06	0.000118241	ZMAT5	5.82623	4.5474	2.254	3.81928
ENSG00000131100	5.09233e-06	0.00011855	ATP6V1E1	7.28279	5.55793	2.852	4.1577
ENSG00000166840	5.10814e-06	0.000118794	GLYATL1	7.76831	6.56846	1.288	1.20863
ENSG00000151276	5.13944e-06	0.000119396	MAGI1	50.0085	48.5056	28.98	28.7171
ENSG00000080293	5.15401e-06	0.00011961	SCTR	6.31175	2.52633	2.392	2.12719
ENSG00000204956	5.22173e-06	0.000121055	PCDHGA1	170.903	205.643	65.5041	65.7979
ENSG00000106829	5.24137e-06	0.000121383	TLE4	11.6525	2.02107	9.20001	7.34848
ENSG00000128346	5.29111e-06	0.000122407	C22orf23	9.71038	1.5158	4.41601	1.69209
ENSG00000223414	5.36135e-06	0.000123903	LINC00473	5.82623	4.04213	1.518	1.78878
ENSG00000150054	5.38538e-06	0.000124153	MPP7	19.9063	14.6527	12.374	13.6817
ENSG00000177993	5.39453e-06	0.000124153	ZNRF3-AS1	1.94208	0	0.184	0.193381
ENSG00000258819	5.39453e-06	0.000124153		1.94208	0	0.184	0.193381
ENSG00000261837	5.39453e-06	0.000124153		1.94208	0	0.184	0.193381
ENSG00000088280	5.56252e-06	0.000127886	ASAP3	8.25383	4.04213	3.404	3.23913
ENSG00000169436	5.624e-06	0.000129166	COL22A1	11.1669	10.6106	2.3	2.17554
ENSG00000163319	5.63562e-06	0.000129299	MRPS18C	6.79727	4.04213	1.794	1.54705
ENSG00000141384	5.64512e-06	0.000129383	TAF4B	15.5366	9.60006	8.14201	7.49352
ENSG00000259175	5.70347e-06	0.000130585		2.91311	1.01053	0.368	0.386762
ENSG00000023608	5.73782e-06	0.000131236	SNAPC1	7.76831	6.56846	4.96801	10.5393
ENSG00000135638	5.77735e-06	0.000132004	EMX1	2.4276	0	0.368	0.241726
ENSG00000089154	5.80592e-06	0.000132521	GCN1	14.0801	10.1053	7.40601	8.26705
ENSG00000114316	5.81784e-06	0.000132656	USP4	22.3339	14.1475	12.098	9.7174
ENSG00000225518	5.90606e-06	0.00013453		4.85519	0.505266	1.84	1.16029
ENSG00000100739	5.927e-06	0.000134868	BDKRB1	1.94208	0	0.368	0.531798
ENSG00000275226	5.95245e-06	0.000135309	LINC00547	0.971038	0	0.0460001	0.338417
ENSG00000253535	5.96065e-06	0.000135356		38.8415	27.2844	29.118	28.7171
ENSG00000104921	6.10649e-06	0.000138526	FCER2	2.91311	0	0.644001	0.386762
ENSG00000139436	6.15312e-06	0.000139441	GIT2	14.5656	10.1053	7.91201	8.55712
ENSG00000143742	6.18534e-06	0.000140029	SRP9	2.4276	0.505266	1.288	3.72259
ENSG00000231894	6.24102e-06	0.000141145	WDR95P	3.39863	1.5158	0.690001	0.870215
ENSG00000165934	6.30617e-06	0.000142473	CPSF2	8.73934	5.05266	5.42801	7.97697
ENSG00000133943	6.3715e-06	0.000143803	C14orf159	47.0954	25.2633	33.672	22.7706
ENSG00000146426	6.42226e-06	0.000144801	TIAM2	52.4361	45.474	35.19	34.5185
ENSG00000144407	6.55321e-06	0.000147604	PTH2R	12.6235	12.1264	3.864	4.10935
ENSG00000171495	6.57895e-06	0.000148033	MROH2B	3.39863	2.02107	0.460001	0.628489
ENSG00000198346	6.59261e-06	0.00014819	ZNF813	13.5945	9.60006	6.21001	6.04316
ENSG00000109756	6.65193e-06	0.000149372	RAPGEF2	15.0511	12.6317	7.72801	9.33064
ENSG00000197372	6.77093e-06	0.000151891	ZNF675	16.5077	12.6317	6.53201	5.6564
ENSG00000112874	6.7878e-06	0.000152115	NUDT12	4.36967	1.01053	1.794	2.0305
ENSG00000154269	6.80597e-06	0.000152369	ENPP3	7.28279	5.55793	2.622	3.48086
ENSG00000114656	6.93192e-06	0.000155032	KIAA1257	16.0221	11.6211	9.10801	10.2009
ENSG00000198121	6.94942e-06	0.000155267	LPAR1	5.82623	5.55793	1.472	2.32057
ENSG00000103855	6.98718e-06	0.000155953	CD276	7.28279	1.5158	4.002	3.19079
ENSG00000229886	7.13019e-06	0.000158985		2.91311	0.505266	0.690001	0.725179
ENSG00000107897	7.22794e-06	0.000161003	ACBD5	17.4787	10.6106	11.96	12.9082
ENSG00000135250	7.28365e-06	0.000162081	SRPK2	43.6967	37.895	28.888	29.3939
ENSG00000092199	7.30822e-06	0.000162142	HNRNPC	8.73934	8.58953	4.87601	9.66906
ENSG00000254996	7.3083e-06	0.000162142	ANKHD1-EIF4EBP3	30.5877	30.8212	16.56	18.5162
ENSG00000260537	7.29826e-06	0.000162142		87.879	75.79	67.9881	67.345
ENSG00000059588	7.33985e-06	0.000162679	TARBP1	7.76831	3.53686	3.726	3.81928
ENSG00000101019	7.35709e-06	0.000162899	UQCC1	15.0511	15.158	8.32601	12.6665
ENSG00000181433	7.38355e-06	0.000163321	SAGE1	15.0511	17.1791	4.50801	5.31798
ENSG00000274642	7.49437e-06	0.000165608		2.4276	0	0.506001	0.435108
ENSG00000102858	7.50919e-06	0.00016577	MGRN1	25.247	17.6843	15.64	14.6486
ENSG00000186642	7.54845e-06	0.000166471	PDE2A	5.82623	2.02107	1.748	1.25698
ENSG00000136267	7.57327e-06	0.000166853	DGKB	16.5077	16.1685	5.19801	5.02791
ENSG00000279253	7.64123e-06	0.000168183		90.7921	43.4529	64.0321	30.6026
ENSG00000263410	7.78512e-06	0.00017118	RN7SL460P	6.79727	7.07373	0.644001	0.676834
ENSG00000043039	7.84156e-06	0.00017225	BARX2	3.88415	2.02107	0.828001	1.0636
ENSG00000145781	7.86191e-06	0.000172527	COMMD10	11.1669	6.0632	5.01401	4.30273
ENSG00000187621	7.95351e-06	0.000174364	TCL6	6.79727	1.01053	3.68	2.51396
ENSG00000149488	8.00879e-06	0.000175403	TMC2	9.71038	5.55793	3.818	3.28748
ENSG00000250938	8.04692e-06	0.000176064		7.76831	2.52633	3.082	1.93381
ENSG00000230323	8.10786e-06	0.000177223	LINC00159	6.79727	3.53686	3.036	3.52921
ENSG00000164483	8.12917e-06	0.000177393	SAMD3	16.0221	9.0948	8.64801	7.25179
ENSG00000203930	8.13165e-06	0.000177393	LINC00632	72.3424	75.79	47.0121	50.5208
ENSG00000118762	8.15297e-06	0.000177683	PKD2	6.79727	2.52633	2.438	1.78878
ENSG00000260269	8.21123e-06	0.000178778		72.8279	55.5793	61.1801	61.0601
ENSG00000253530	8.23332e-06	0.000179083		2.4276	0	0.322	0.193381
ENSG00000244723	8.27594e-06	0.000179834	ASLP1	2.91311	0	0.368	0.0966906
ENSG00000271894	8.28569e-06	0.000179869		10.6814	12.6317	2.714	3.77093
ENSG00000279110	8.30515e-06	0.000180115		4.85519	1.01053	1.242	0.725179
ENSG00000070748	8.4157e-06	0.000182301	CHAT	2.4276	1.01053	0.184	0.241726
ENSG00000166747	8.43059e-06	0.000182301	AP1G1	16.5077	7.07373	10.488	8.26705
ENSG00000177324	8.4263e-06	0.000182301	BEND2	5.34071	3.53686	1.564	2.22388
ENSG00000136144	8.45753e-06	0.000182706	RCBTB1	6.79727	2.52633	3.082	2.80403
ENSG00000182240	8.47626e-06	0.000182932	BACE2	4.36967	5.05266	0.690001	1.40201
ENSG00000213373	8.50493e-06	0.000183373	LINC00671	3.88415	0.505266	1.564	1.69209
ENSG00000163655	8.67547e-06	0.000186868	GMPS	7.76831	6.56846	2.576	3.38417
ENSG00000188897	8.70311e-06	0.000187281		20.8773	16.6738	12.466	13.7784
ENSG00000047644	8.81609e-06	0.000189529	WWC3	7.28279	4.5474	2.668	2.90072
ENSG00000229807	8.86191e-06	0.000190329	XIST	10.1959	9.0948	2.484	2.41726
ENSG00000258583	8.91748e-06	0.000191338	LINC01500	4.36967	3.53686	1.058	1.88547
ENSG00000103021	8.98746e-06	0.000192653	CCDC113	5.82623	1.5158	3.036	3.19079
ENSG00000142949	9.00224e-06	0.000192784	PTPRF	8.73934	4.5474	4.18601	4.35108
ENSG00000075461	9.04881e-06	0.000193594	CACNG4	4.36967	3.53686	0.966001	1.59539
ENSG00000108176	9.15288e-06	0.000195632	DNAJC12	5.82623	3.0316	2.392	2.94906
ENSG00000255920	9.27408e-06	0.000198031	CCND2-AS2	6.31175	1.01053	3.496	2.75568
ENSG00000151304	9.40125e-06	0.000200554	SRFBP1	4.85519	3.53686	1.472	2.46561
ENSG00000124091	9.46682e-06	0.000201759	GCNT7	9.22486	8.58953	1.702	1.64374
ENSG00000251349	9.54186e-06	0.000203163	MSANTD3-TMEFF1	15.0511	13.1369	8.05001	10.2009
ENSG00000163935	9.5997e-06	0.000204198	SFMBT1	33.5008	21.2212	24.334	21.9004
ENSG00000136696	9.71036e-06	0.000206354	IL36B	2.4276	0	0.598001	0.628489
ENSG00000126698	9.75609e-06	0.000207128	DNAJC8	4.85519	3.0316	1.978	3.48086
ENSG00000103274	9.779e-06	0.000207416	NUBP1	4.85519	4.04213	1.426	2.65899
ENSG00000256637	9.92186e-06	0.000210245		3.88415	2.02107	0.736001	0.918561
ENSG00000101474	1.00999e-05	0.000213813	APMAP	4.36967	1.01053	1.61	1.59539
ENSG00000155886	1.01783e-05	0.000215267	SLC24A2	7.76831	7.07373	1.242	1.16029
ENSG00000272635	1.02556e-05	0.000216489		14.5656	8.58953	6.02601	4.20604
ENSG00000274527	1.02519e-05	0.000216489		117.01	99.0322	103.408	108.535
ENSG00000267228	1.03134e-05	0.000217503		14.5656	7.07373	12.282	15.2288
ENSG00000106868	1.03604e-05	0.000218287	SUSD1	17.9642	13.1369	9.70601	9.47568
ENSG00000259268	1.03998e-05	0.000218908		2.4276	0.505266	0.552001	0.773525
ENSG00000120948	1.04782e-05	0.000220349	TARDBP	2.91311	0	1.656	2.46561
ENSG00000221955	1.0564e-05	0.000221945	SLC12A8	11.6525	7.07373	5.56601	5.26964
ENSG00000105656	1.05759e-05	0.000221985	ELL	6.31175	5.05266	2.898	4.97957
ENSG00000258751	1.06274e-05	0.000222854		1.94208	1.01053	0.184	0.435108
ENSG00000136918	1.06418e-05	0.000222946	WDR38	2.4276	0	0.736001	0.918561
ENSG00000140577	1.0737e-05	0.000224728	CRTC3	18.4497	11.1159	11.086	9.95913
ENSG00000232023	1.0886e-05	0.000227632		14.5656	6.0632	11.96	13.1499
ENSG00000006788	1.09341e-05	0.000228421	MYH13	11.1669	11.6211	2.438	2.5623
ENSG00000156113	1.09547e-05	0.000228637	KCNMA1	22.3339	18.1896	11.316	10.636
ENSG00000262039	1.11359e-05	0.0002322		15.5366	9.60006	10.166	11.2161
ENSG00000134070	1.12256e-05	0.000233711	IRAK2	10.1959	8.08426	4.048	4.68949
ENSG00000173213	1.12294e-05	0.000233711	TUBB8P12	2.4276	1.5158	0.368	0.773525
ENSG00000157693	1.12972e-05	0.000234682	C9orf91	7.28279	3.0316	3.128	2.75568
ENSG00000178878	1.12886e-05	0.000234682	APOLD1	34.9574	19.7054	28.428	25.6714
ENSG00000269821	1.14144e-05	0.000236895	KCNQ1OT1	7.28279	2.52633	1.794	0.725179
ENSG00000011198	1.15734e-05	0.000239969	ABHD5	10.1959	4.5474	5.93401	5.84978
ENSG00000165923	1.15919e-05	0.000240129	AGBL2	11.1669	10.1053	4.46201	5.60805
ENSG00000225195	1.16336e-05	0.000240768		1.94208	1.01053	0.368	1.0636
ENSG00000231523	1.16482e-05	0.000240845	SEPT14P1	3.88415	2.02107	0.828001	1.01525
ENSG00000268361	1.16967e-05	0.000241623		18.4497	8.58953	14.812	14.7937
ENSG00000178445	1.18168e-05	0.000243877	GLDC	9.22486	7.579	4.50801	6.52661
ENSG00000231749	1.18624e-05	0.000244589	ABCA9-AS1	5.82623	3.53686	1.288	1.16029
ENSG00000260896	1.19064e-05	0.00024527		4.36967	0.505266	1.61	1.16029
ENSG00000197702	1.20995e-05	0.000249017	PARVA	9.22486	4.5474	4.55401	4.44777
ENSG00000229457	1.21727e-05	0.00025029		2.4276	1.01053	0.368	0.580144
ENSG00000110713	1.22047e-05	0.000250717	NUP98	12.6235	19.2001	5.75001	12.2797
ENSG00000047578	1.22478e-05	0.000251368	KIAA0556	18.4497	16.1685	8.97001	9.42733
ENSG00000112541	1.22653e-05	0.000251495	PDE10A	27.1891	19.7054	19.09	20.0633
ENSG00000244050	1.24387e-05	0.000254815		1.94208	0.505266	0.0460001	0.0483453
ENSG00000089250	1.26302e-05	0.000258499	NOS1	13.5945	12.1264	5.65801	6.23654
ENSG00000183032	1.26614e-05	0.0002589	SLC25A21	16.0221	13.6422	6.07201	5.55971
ENSG00000167972	1.27564e-05	0.000260602	ABCA3	30.1022	20.7159	19.32	16.7275
ENSG00000157349	1.29579e-05	0.000264474	DDX19B	57.7768	43.4529	40.894	34.9536
ENSG00000091592	1.30501e-05	0.000265868	NLRP1	8.73934	5.05266	3.542	3.28748
ENSG00000170085	1.30448e-05	0.000265868	SIMC1	6.79727	4.5474	2.116	2.12719
ENSG00000177854	1.30673e-05	0.000265973	TMEM187	228.194	222.317	189.336	193.816
ENSG00000171509	1.32798e-05	0.00027005	RXFP1	15.0511	12.1264	6.16401	5.75309
ENSG00000124780	1.33283e-05	0.00027079	KCNK17	1.94208	0.505266	0.184	0.290072
ENSG00000253394	1.33821e-05	0.000271633	LINC00534	20.3918	17.1791	11.868	13.3916
ENSG00000049618	1.34976e-05	0.000273668	ARID1B	60.6899	36.8844	49.6341	40.32
ENSG00000111358	1.3507e-05	0.000273668	GTF2H3	7.76831	8.08426	4.92201	11.3611
ENSG00000279362	1.35715e-05	0.000274724		2.91311	0	0.690001	0.338417
ENSG00000106554	1.37358e-05	0.000277795	CHCHD3	10.6814	11.1159	4.23201	6.13985
ENSG00000135917	1.3775e-05	0.000278335	SLC19A3	5.34071	1.01053	2.024	1.4987
ENSG00000141084	1.38642e-05	0.000279374	RANBP10	12.6235	12.1264	5.38201	6.72
ENSG00000225105	1.38559e-05	0.000279374	LINC01076	1.45656	0.505266	0.138	0.338417
ENSG00000225434	1.38473e-05	0.000279374	LINC01504	6.31175	3.0316	1.794	1.30532
ENSG00000183044	1.3884e-05	0.00027952	ABAT	12.138	9.60006	4.92201	4.88287
ENSG00000249706	1.39696e-05	0.000280988		4.85519	3.0316	1.38	1.83712
ENSG00000281106	1.40444e-05	0.000282236	LINC00282	2.4276	0.505266	0.414001	0.435108
ENSG00000130590	1.40661e-05	0.000282417	SAMD10	19.4208	8.08426	13.846	10.636
ENSG00000260922	1.4109e-05	0.000283023		7.76831	6.0632	2.484	2.80403
ENSG00000227392	1.45785e-05	0.000292177	HPN-AS1	62.1465	46.9898	54.8321	58.4495
ENSG00000111843	1.45927e-05	0.000292197	TMEM14C	5.34071	1.01053	2.944	3.23913
ENSG00000182816	1.47123e-05	0.000294326	KRTAP13-2	2.4276	0	0.460001	0.338417
ENSG00000178691	1.48526e-05	0.000296865	SUZ12	10.1959	6.0632	5.01401	5.17295
ENSG00000115850	1.50536e-05	0.000300612	LCT	5.82623	2.52633	1.978	1.69209
ENSG00000065675	1.51723e-05	0.000302166	PRKCQ	9.22486	7.579	2.668	2.61065
ENSG00000103876	1.51578e-05	0.000302166	FAH	6.79727	2.02107	4.048	4.1577
ENSG00000230534	1.51707e-05	0.000302166		7.76831	3.53686	4.002	4.1577
ENSG00000235269	1.52213e-05	0.000302599		4.36967	1.01053	2.024	2.41726
ENSG00000260661	1.52125e-05	0.000302599		5.82623	6.56846	1.288	2.22388
ENSG00000163536	1.53388e-05	0.000304661	SERPINI1	5.34071	1.01053	2.484	2.27223
ENSG00000104635	1.53952e-05	0.000305508	SLC39A14	11.6525	7.579	6.25601	6.86503
ENSG00000137522	1.57997e-05	0.000313255	RNF121	10.6814	6.56846	5.61201	6.09151
ENSG00000102181	1.58412e-05	0.000313797	CD99L2	98.5604	101.053	70.5641	74.7902
ENSG00000085382	1.60424e-05	0.0003175	HACE1	14.5656	17.1791	4.55401	5.6564
ENSG00000187098	1.6085e-05	0.000317775	MITF	18.9352	5.55793	17.296	14.9387
ENSG00000248749	1.60781e-05	0.000317775		6.31175	0.505266	4.55401	4.01266
ENSG00000150627	1.6156e-05	0.000318894	WDR17	8.25383	4.04213	3.496	3.04575
ENSG00000197813	1.63623e-05	0.000322679		4.85519	1.5158	0.552001	0.193381
ENSG00000153292	1.65302e-05	0.0003257	ADGRF1	5.34071	1.5158	1.058	0.483453
ENSG00000182957	1.65756e-05	0.000326305	SPATA13	33.5008	29.3055	23.828	27.7502
ENSG00000183760	1.66741e-05	0.000327953		5.82623	2.52633	1.886	1.59539
ENSG00000205659	1.67352e-05	0.000328864	LIN52	14.5656	16.1685	9.38401	17.0659
ENSG00000167210	1.69021e-05	0.00033185	LOXHD1	4.36967	2.02107	1.012	1.0636
ENSG00000205126	1.69779e-05	0.000333043	ACCSL	3.39863	1.01053	0.23	0.0966906
ENSG00000255470	1.71616e-05	0.000336349		2.91311	2.02107	0.506001	0.918561
ENSG00000141376	1.72736e-05	0.000337946	BCAS3	81.0817	75.2847	59.9381	60.9151
ENSG00000248215	1.72725e-05	0.000337946		3.39863	0.505266	1.058	0.966906
ENSG00000205359	1.72979e-05	0.000338125	SLCO6A1	2.4276	0.505266	0.690001	1.0636
ENSG00000085733	1.73598e-05	0.000339035	CTTN	5.34071	2.02107	2.484	3.14244
ENSG00000239857	1.73886e-05	0.0003393	GET4	3.88415	0	1.932	1.4987
ENSG00000251537	1.74531e-05	0.000340259		20.3918	8.08426	15.502	12.1347
ENSG00000106302	1.74899e-05	0.000340676	HYAL4	3.39863	0.505266	0.736001	0.483453
ENSG00000113013	1.76907e-05	0.000344286	HSPA9	6.79727	2.52633	4.37001	5.36633
ENSG00000143340	1.83094e-05	0.000356014	FAM163A	6.31175	1.01053	2.392	0.966906
ENSG00000061337	1.83257e-05	0.000356019	LZTS1	6.31175	3.0316	3.082	3.57755
ENSG00000137478	1.84679e-05	0.000358154	FCHSD2	33.5008	29.8107	21.436	22.964
ENSG00000273079	1.84641e-05	0.000358154	GRIN2B	7.28279	8.58953	1.748	2.70734
ENSG00000107745	1.86206e-05	0.000360801	MICU1	38.356	40.9266	28.198	38.918
ENSG00000116329	1.86804e-05	0.000361643	OPRD1	7.28279	1.5158	3.956	2.70734
ENSG00000121101	1.88552e-05	0.000364709	TEX14	30.1022	19.2001	22.908	21.9004
ENSG00000249160	1.88737e-05	0.000364748		2.4276	1.5158	0.322	0.628489
ENSG00000258558	1.90487e-05	0.000367811		3.88415	1.5158	1.518	2.17554
ENSG00000136861	1.91073e-05	0.000368622	CDK5RAP2	11.6525	7.07373	6.53201	6.96172
ENSG00000204518	1.93854e-05	0.000373661	AADACL4	2.91311	0	0.920001	0.676834
ENSG00000233293	1.94153e-05	0.000373913		4.85519	4.04213	0.552001	0.580144
ENSG00000166006	1.94867e-05	0.000374962	KCNC2	2.91311	1.01053	0.828001	1.20863
ENSG00000184792	1.95279e-05	0.00037543	OSBP2	21.3628	17.6843	10.35	9.42733
ENSG00000103449	1.95747e-05	0.000376003	SALL1	14.0801	4.04213	11.04	9.04057
ENSG00000103253	1.99862e-05	0.000383576	HAGHL	27.1891	7.07373	18.124	6.96172
ENSG00000169599	2.00621e-05	0.0003847	NFU1	11.6525	8.58953	6.02601	6.96172
ENSG00000168675	2.01443e-05	0.000385942	LDLRAD4	21.8484	16.1685	12.144	11.0711
ENSG00000159618	2.01844e-05	0.000386377	ADGRG5	3.39863	2.02107	1.012	1.88547
ENSG00000183386	2.03828e-05	0.000389839	FHL3	3.39863	0.505266	1.242	1.25698
ENSG00000023228	2.05034e-05	0.000390693	NDUFS1	10.6814	6.0632	6.21001	6.81669
ENSG00000140259	2.05282e-05	0.000390693	MFAP1	3.39863	5.55793	1.242	5.70474
ENSG00000255851	2.05331e-05	0.000390693		1.94208	0	0.138	0.0483453
ENSG00000256128	2.05331e-05	0.000390693	LINC00944	1.94208	0	0.138	0.0483453
ENSG00000258297	2.05331e-05	0.000390693		1.94208	0	0.138	0.0483453
ENSG00000266392	2.05331e-05	0.000390693	MIR4740	1.94208	0	0.138	0.0483453
ENSG00000148843	2.05987e-05	0.000391604	PDCD11	7.76831	9.60006	3.128	6.33323
ENSG00000173406	2.0669e-05	0.000392506	DAB1	35.9284	30.8212	24.058	24.9945
ENSG00000255322	2.06815e-05	0.000392506	NA	3.88415	3.53686	0.828001	1.54705
ENSG00000120158	2.07352e-05	0.000393189	RCL1	6.79727	4.5474	3.128	4.25439
ENSG00000164363	2.1127e-05	0.000399594	SLC6A18	1.94208	0	0.276	0.193381
ENSG00000241475	2.1127e-05	0.000399594		1.94208	0	0.276	0.193381
ENSG00000278318	2.1127e-05	0.000399594	ZNF229	1.94208	0	0.276	0.193381
ENSG00000105929	2.12005e-05	0.000400643	ATP6V0A4	8.73934	7.579	3.266	4.1577
ENSG00000197745	2.13738e-05	0.000402431	SCGB1D4	0.971038	0	0.0460001	0.241726
ENSG00000216998	2.1404e-05	0.000402431	CYP2AC1P	1.94208	1.01053	0.184	0.386762
ENSG00000229766	2.13772e-05	0.000402431		5.34071	0.505266	3.036	2.75568
ENSG00000232358	2.13862e-05	0.000402431		2.91311	0.505266	0.368	0.193381
ENSG00000261270	2.1404e-05	0.000402431		1.94208	1.01053	0.184	0.386762
ENSG00000274386	2.13672e-05	0.000402431		1.94208	1.01053	0.23	0.483453
ENSG00000242082	2.15018e-05	0.000403927		8.73934	9.0948	1.886	2.17554
ENSG00000232624	2.15905e-05	0.000405251	LINC01517	4.36967	1.5158	1.058	0.870215
ENSG00000166669	2.17299e-05	0.000407349	ATF7IP2	24.276	16.1685	11.868	7.92863
ENSG00000234210	2.1739e-05	0.000407349		2.4276	0.505266	0.276	0.193381
ENSG00000088826	2.19147e-05	0.000410073	SMOX	9.71038	6.0632	4.27801	4.20604
ENSG00000213963	2.19348e-05	0.000410073		22.3339	15.158	14.582	14.1652
ENSG00000235944	2.19398e-05	0.000410073	ZNF815P	10.6814	6.56846	4.78401	4.35108
ENSG00000164049	2.19838e-05	0.000410436	FBXW12	2.4276	1.01053	0.644001	1.30532
ENSG00000272368	2.19962e-05	0.000410436		20.3918	15.158	11.638	11.2645
ENSG00000072786	2.21313e-05	0.000412264	STK10	20.8773	14.6527	13.156	13.0532
ENSG00000269556	2.21307e-05	0.000412264	TMEM185A	18.9352	19.7054	7.45201	7.88028
ENSG00000004866	2.22265e-05	0.000413689	ST7	26.7036	15.6633	17.48	13.7784
ENSG00000135269	2.26024e-05	0.000420332	TES	6.79727	3.53686	2.852	2.90072
ENSG00000162407	2.29434e-05	0.000426317	PLPP3	12.138	9.60006	6.07201	6.91338
ENSG00000152092	2.30047e-05	0.000427098	ASTN1	8.73934	4.04213	3.404	2.46561
ENSG00000213782	2.31566e-05	0.000429559	DDX47	4.85519	5.05266	1.978	4.78618
ENSG00000152484	2.32975e-05	0.000431451	USP12	7.28279	6.0632	3.082	4.49611
ENSG00000254968	2.32845e-05	0.000431451		9.22486	2.52633	7.45201	8.31539
ENSG00000251088	2.33727e-05	0.000432483		4.85519	3.0316	1.196	1.40201
ENSG00000141577	2.3482e-05	0.000434143	CEP131	3.88415	2.02107	1.15	1.74043
ENSG00000130477	2.35437e-05	0.000434921	UNC13A	14.0801	5.05266	9.29201	6.86503
ENSG00000236824	2.37656e-05	0.000438655	BCYRN1	16.5077	5.05266	7.72801	2.70734
ENSG00000253496	2.38806e-05	0.000440412		14.5656	11.6211	8.37201	10.1525
ENSG00000121904	2.41375e-05	0.000444779	CSMD2	10.6814	11.1159	3.312	4.061
ENSG00000255028	2.4312e-05	0.000447363		3.88415	1.5158	1.012	1.0636
ENSG00000272968	2.43181e-05	0.000447363	RBAK-RBAKDN	15.5366	12.1264	6.67001	5.99482
ENSG00000128040	2.43927e-05	0.000447954	SPINK2	4.36967	1.01053	1.288	0.918561
ENSG00000155465	2.43888e-05	0.000447954	SLC7A7	14.0801	8.08426	9.61401	10.3459
ENSG00000270124	2.44107e-05	0.000447954		49.523	28.2949	37.674	27.5085
ENSG00000152932	2.44813e-05	0.000448877	RAB3C	9.71038	6.56846	3.542	3.0941
ENSG00000163596	2.45958e-05	0.000450605	ICA1L	21.8484	12.6317	15.824	14.9387
ENSG00000255240	2.47599e-05	0.000453237		10.1959	9.60006	2.76	2.85237
ENSG00000278819	2.51233e-05	0.000459509		2.91311	2.52633	0.368	0.676834
ENSG00000134690	2.51773e-05	0.000460118	CDCA8	2.4276	1.01053	0.414001	0.580144
ENSG00000260608	2.54038e-05	0.000463876		38.356	35.8739	21.942	21.2236
ENSG00000258553	2.54263e-05	0.000463904		11.6525	9.0948	5.61201	6.33323
ENSG00000203952	2.5567e-05	0.000466088	CCDC160	7.76831	5.05266	3.22	3.52921
ENSG00000139970	2.56692e-05	0.000467183	RTN1	7.28279	3.53686	2.668	2.0305
ENSG00000184949	2.56686e-05	0.000467183	FAM227A	14.0801	6.56846	8.05001	5.99482
ENSG00000189007	2.59308e-05	0.000471557	ADAT2	2.91311	2.02107	0.966001	2.32057
ENSG00000275103	2.59651e-05	0.000471794		1.45656	0	0.138	0.145036
ENSG00000135127	2.66203e-05	0.000483305	CCDC64	13.5945	9.0948	7.68201	7.92863
ENSG00000171004	2.70571e-05	0.000490834	HS6ST2	226.737	230.401	180.734	184.631
ENSG00000231829	2.73496e-05	0.000495328		1.45656	0	0.0920001	0.0966906
ENSG00000238242	2.73496e-05	0.000495328		1.45656	0	0.0920001	0.0966906
ENSG00000156269	2.75198e-05	0.000497599	NAA11	1.94208	0	0.506001	0.676834
ENSG00000228372	2.75101e-05	0.000497599		22.8194	22.2317	10.718	10.926
ENSG00000169393	2.78148e-05	0.000502524	ELSPBP1	3.39863	2.52633	0.690001	1.16029
ENSG00000181045	2.79783e-05	0.000504656	SLC26A11	10.1959	2.52633	5.47401	3.04575
ENSG00000256950	2.79575e-05	0.000504656		18.4497	9.0948	13.11	11.2645
ENSG00000138468	2.82116e-05	0.000508451	SENP7	17.4787	11.1159	12.098	12.8115
ENSG00000105953	2.82488e-05	0.000508708	OGDH	14.5656	16.6738	7.63601	12.038
ENSG00000133835	2.83092e-05	0.00050936	HSD17B4	5.34071	3.53686	2.208	3.48086
ENSG00000198919	2.83309e-05	0.00050936	DZIP3	7.76831	3.0316	4.46201	4.39942
ENSG00000233670	2.83589e-05	0.00050945	PIRT	1.45656	0	0.276	0.483453
ENSG00000121988	2.86855e-05	0.000514899	ZRANB3	46.1243	39.4108	29.072	26.2515
ENSG00000134533	2.88659e-05	0.000517719	RERG	6.79727	6.0632	1.748	2.07885
ENSG00000107242	2.90027e-05	0.000519753	PIP5K1B	16.9932	12.1264	9.70601	9.81409
ENSG00000095587	2.91842e-05	0.000522583	TLL2	6.79727	2.52633	3.634	3.52921
ENSG00000119638	2.9271e-05	0.000523715	NEK9	12.6235	3.0316	8.18801	4.5928
ENSG00000153162	2.94594e-05	0.000526661	BMP6	5.34071	1.5158	1.84	1.30532
ENSG00000185527	2.95045e-05	0.000527043	PDE6G	4.36967	1.5158	1.104	0.870215
ENSG00000146857	2.9662e-05	0.000528154	STRA8	1.94208	1.01053	0.368	0.918561
ENSG00000163159	2.96164e-05	0.000528154	VPS72	11.1669	7.579	7.45201	10.3942
ENSG00000178795	2.96487e-05	0.000528154	GDPD4	4.85519	3.0316	1.334	1.64374
ENSG00000267063	2.96391e-05	0.000528154		5.34071	3.53686	1.058	1.01525
ENSG00000254604	2.96904e-05	0.000528236		16.5077	16.1685	6.53201	6.91338
ENSG00000266989	2.9731e-05	0.000528536	FTLP5	1.45656	0.505266	0.0460001	0.0966906
ENSG00000226711	3.01591e-05	0.000535716	FAM66C	3.88415	0.505266	0.874001	0.386762
ENSG00000175193	3.06551e-05	0.000544091	PARL	6.79727	5.05266	3.496	5.51136
ENSG00000115233	3.07238e-05	0.000544875	PSMD14	5.34071	3.53686	3.082	6.13985
ENSG00000196781	3.08286e-05	0.000545861	TLE1	4.85519	2.52633	2.07	3.04575
ENSG00000198873	3.08129e-05	0.000545861	GRK5	17.9642	15.158	12.144	15.6639
ENSG00000243064	3.08907e-05	0.000546524	ABCC13	5.34071	1.01053	2.116	1.40201
ENSG00000157445	3.11068e-05	0.000549909	CACNA2D3	73.7989	63.1583	62.9741	68.6987
ENSG00000101391	3.11796e-05	0.000550407	CDK5RAP1	7.76831	4.04213	3.91	4.20604
ENSG00000197721	3.11846e-05	0.000550407	CR1L	4.85519	3.0316	1.38	1.69209
ENSG00000240682	3.12105e-05	0.000550427	ISY1	9.71038	8.08426	6.99201	12.9565
ENSG00000166348	3.13433e-05	0.00055233	USP54	22.3339	17.6843	13.386	13.6334
ENSG00000185728	3.15183e-05	0.000554972	YTHDF3	12.138	4.04213	8.41801	6.62331
ENSG00000123191	3.16111e-05	0.000556164	ATP7B	2.91311	1.01053	0.782001	1.0636
ENSG00000078142	3.17997e-05	0.000558992	PIK3C3	5.82623	4.04213	2.852	4.64115
ENSG00000168398	3.18222e-05	0.000558992	BDKRB2	3.88415	2.02107	0.920001	1.11194
ENSG00000254221	3.18499e-05	0.000559036	PCDHGB1	167.504	205.643	64.7681	64.9277
ENSG00000125631	3.21021e-05	0.000563017	HTR5BP	2.4276	1.5158	0.23	0.338417
ENSG00000197647	3.22014e-05	0.000563885	ZNF433	6.79727	6.56846	1.334	1.4987
ENSG00000198793	3.22024e-05	0.000563885	MTOR	13.5945	15.158	5.93401	8.17035
ENSG00000198700	3.23513e-05	0.000566045	IPO9	7.76831	6.56846	3.588	5.36633
ENSG00000174844	3.25028e-05	0.000568249	DNAH12	19.9063	17.1791	8.87801	7.97697
ENSG00000253846	3.26867e-05	0.000571013	PCDHGA10	139.344	170.275	58.1441	56.6607
ENSG00000267575	3.29963e-05	0.000575969		11.1669	3.53686	5.19801	2.5623
ENSG00000253286	3.32138e-05	0.00057931		3.39863	2.02107	0.644001	0.82187
ENSG00000135452	3.33669e-05	0.000581309	TSPAN31	5.34071	0	3.174	1.78878
ENSG00000197056	3.33809e-05	0.000581309	ZMYM1	18.9352	10.1053	12.098	9.7174
ENSG00000182329	3.3473e-05	0.00058234	KIAA2012	11.1669	10.1053	3.956	4.25439
ENSG00000239268	3.34925e-05	0.00058234		5.82623	2.02107	2.53	2.17554
ENSG00000178974	3.36087e-05	0.000583902	FBXO34	12.138	9.0948	5.42801	5.26964
ENSG00000249951	3.37414e-05	0.000585748		2.4276	1.01053	0.506001	0.82187
ENSG00000273167	3.37732e-05	0.000585842		34.4719	32.337	24.15	28.5237
ENSG00000196600	3.43382e-05	0.000595177	SLC22A25	7.28279	7.579	0.460001	0.386762
ENSG00000257407	3.44197e-05	0.000596125		1.94208	0.505266	0.552001	1.16029
ENSG00000225087	3.46246e-05	0.000599205		5.34071	2.02107	2.07	2.0305
ENSG00000006607	3.47029e-05	0.000600092	FARP2	14.0801	11.6211	6.21001	6.13985
ENSG00000167323	3.483e-05	0.000601821	STIM1	25.247	18.6949	16.514	16.099
ENSG00000198373	3.50418e-05	0.00060501	WWP2	28.1601	28.2949	16.376	18.9997
ENSG00000110721	3.5124e-05	0.000605487	CHKA	9.22486	7.07373	4.46201	5.6564
ENSG00000138821	3.5124e-05	0.000605487	SLC39A8	15.0511	6.0632	11.362	10.2009
ENSG00000176406	3.54711e-05	0.000610996	RIMS2	48.5519	34.8634	41.9061	43.2207
ENSG00000237742	3.56403e-05	0.000613433		6.31175	4.5474	1.978	2.07885
ENSG00000158865	3.57931e-05	0.000615586	SLC5A11	7.76831	6.0632	2.53	2.65899
ENSG00000108306	3.60139e-05	0.000618903	FBXL20	32.5298	23.2423	23.276	22.0938
ENSG00000254840	3.60513e-05	0.000619066		3.88415	3.0316	0.506001	0.628489
ENSG00000009780	3.62626e-05	0.000622012	FAM76A	10.1959	4.5474	5.33601	4.30273
ENSG00000231776	3.62789e-05	0.000622012	LINC01611	1.94208	0.505266	0.368	0.628489
ENSG00000007314	3.63191e-05	0.000622221	SCN4A	3.39863	0.505266	1.15	1.0636
ENSG00000120458	3.64494e-05	0.000623971	MSANTD2	7.28279	1.5158	5.93401	6.47827
ENSG00000135040	3.64803e-05	0.000624019	NAA35	9.22486	6.56846	3.818	3.91597
ENSG00000121390	3.65793e-05	0.000624267	PSPC1	17.4787	11.6211	9.75201	8.55712
ENSG00000157680	3.65641e-05	0.000624267	DGKI	11.6525	7.07373	6.53201	6.67165
ENSG00000183090	3.65484e-05	0.000624267	FREM3	5.34071	5.55793	0.690001	0.870215
ENSG00000253910	3.66217e-05	0.000624511	PCDHGB2	165.562	200.591	64.6761	63.4774
ENSG00000166016	3.75962e-05	0.00064035	ABTB2	17.4787	16.1685	8.92401	10.0075
ENSG00000271858	3.76082e-05	0.00064035		2.4276	0	0.23	0.0483453
ENSG00000067057	3.76977e-05	0.000641326	PFKP	4.85519	2.52633	2.806	5.1246
ENSG00000237813	3.77233e-05	0.000641326		19.4208	15.158	12.236	13.3433
ENSG00000171105	3.77726e-05	0.000641672	INSR	30.1022	27.7897	19.642	22.1421
ENSG00000152439	3.79984e-05	0.000645013	ZNF773	1.94208	0	0.828001	1.45036
ENSG00000130584	3.80783e-05	0.000645876	ZBTB46	14.0801	10.6106	6.90001	6.76834
ENSG00000130612	3.83596e-05	0.000650132	CYP2G1P	1.94208	0	0.506001	0.628489
ENSG00000151962	3.83879e-05	0.000650132	RBM46	2.91311	0	0.782001	0.386762
ENSG00000126070	3.84807e-05	0.000651208	AGO3	26.7036	24.2528	12.972	11.7479
ENSG00000268947	3.85355e-05	0.000651637		1.94208	0	0.552001	0.676834
ENSG00000151151	3.86312e-05	0.000652758	IPMK	6.31175	4.04213	2.806	3.48086
ENSG00000162551	3.89808e-05	0.000658164	ALPL	8.25383	5.05266	4.002	4.49611
ENSG00000131127	3.90732e-05	0.000659222	ZNF141	4.36967	2.52633	1.242	1.54705
ENSG00000175066	3.91923e-05	0.00066073	GK5	7.76831	1.5158	5.24401	4.10935
ENSG00000258272	3.93614e-05	0.000663077		9.71038	8.58953	4.002	5.07626
ENSG00000188086	3.9669e-05	0.000667751	PRSS45	5.82623	1.01053	3.266	2.70734
ENSG00000143437	3.98415e-05	0.000670147	ARNT	15.0511	11.1159	8.83201	9.7174
ENSG00000172780	4.03299e-05	0.000677847	RAB43	7.76831	6.0632	4.18601	6.42992
ENSG00000155850	4.08019e-05	0.000684743	SLC26A2	4.36967	0.505266	2.208	1.93381
ENSG00000237101	4.07781e-05	0.000684743		2.4276	1.01053	0.460001	0.725179
ENSG00000135636	4.10299e-05	0.000688049	DYSF	8.25383	5.55793	3.91	4.5928
ENSG00000197272	4.10822e-05	0.000688407	IL27	3.39863	1.5158	0.598001	0.580144
ENSG00000185736	4.1598e-05	0.000696523	ADARB2	13.109	12.1264	5.56601	6.23654
ENSG00000102753	4.17233e-05	0.000697568	KPNA3	7.28279	5.05266	3.588	4.88287
ENSG00000186231	4.17182e-05	0.000697568	KLHL32	6.31175	3.53686	2.714	2.99741
ENSG00000006116	4.18781e-05	0.000699629	CACNG3	7.28279	3.53686	2.668	1.93381
ENSG00000135537	4.22707e-05	0.000705657	LACE1	32.5298	22.737	22.172	19.4348
ENSG00000198574	4.31416e-05	0.000719654	SH2D1B	1.94208	0	0.322	0.290072
ENSG00000260157	4.38364e-05	0.000730695		3.39863	0.505266	1.058	0.82187
ENSG00000254101	4.39543e-05	0.000731561		10.6814	10.6106	2.53	2.41726
ENSG00000254180	4.39297e-05	0.000731561		7.76831	2.52633	5.42801	5.80144
ENSG00000143006	4.45807e-05	0.00073866	DMRTB1	0.971038	0	0.0460001	0.193381
ENSG00000149557	4.44315e-05	0.00073866	FEZ1	17.4787	6.56846	11.362	7.1551
ENSG00000240893	4.45807e-05	0.00073866		0.971038	0	0.0460001	0.193381
ENSG00000259341	4.45807e-05	0.00073866		0.971038	0	0.0460001	0.193381
ENSG00000263887	4.45807e-05	0.00073866		0.971038	0	0.0460001	0.193381
ENSG00000273396	4.45807e-05	0.00073866	LINC01396	0.971038	0	0.0460001	0.193381
ENSG00000042813	4.48985e-05	0.000742818	ZPBP	8.25383	6.0632	2.714	2.61065
ENSG00000124302	4.48765e-05	0.000742818	CHST8	6.79727	4.04213	2.576	2.51396
ENSG00000179715	4.5209e-05	0.000747398	PCED1B	8.73934	10.6106	2.162	3.04575
ENSG00000113758	4.55674e-05	0.000752762	DBN1	7.76831	2.52633	3.68	2.36892
ENSG00000160613	4.56587e-05	0.000753708	PCSK7	6.79727	0	3.45	0.725179
ENSG00000174106	4.57355e-05	0.000754414	LEMD3	4.36967	0.505266	2.576	2.75568
ENSG00000236986	4.62657e-05	0.000762027		8.25383	7.579	1.794	1.69209
ENSG00000254999	4.62547e-05	0.000762027	BRK1	3.88415	1.01053	1.702	2.07885
ENSG00000182752	4.63154e-05	0.00076228	PAPPA	6.79727	5.55793	1.61	1.59539
ENSG00000125388	4.63733e-05	0.000762667	GRK4	14.0801	9.0948	6.85401	5.70474
ENSG00000102218	4.65588e-05	0.000765151	RP2	7.76831	3.0316	4.55401	4.44777
ENSG00000105810	4.67351e-05	0.000767479	CDK6	23.7904	27.7897	19.09	33.6967
ENSG00000185247	4.72189e-05	0.00077485	MAGEA11	12.6235	13.1369	4.96801	6.09151
ENSG00000273840	4.7271e-05	0.000775132		11.6525	13.1369	3.22	3.67424
ENSG00000235495	4.74681e-05	0.00077779		3.39863	1.01053	0.920001	0.870215
ENSG00000214188	4.78311e-05	0.000782581	ST7-OT4	18.4497	10.6106	11.868	10.1042
ENSG00000235786	4.78081e-05	0.000782581	ZNRF3-IT1	6.79727	6.0632	2.852	4.44777
ENSG00000102287	4.83801e-05	0.000790981	GABRE	6.31175	6.56846	0.874001	0.966906
ENSG00000014164	4.85412e-05	0.000793031	ZC3H3	4.85519	3.0316	1.426	1.78878
ENSG00000249898	4.89487e-05	0.000799099	MCPH1-AS1	8.25383	4.04213	4.87601	5.46302
ENSG00000176160	4.91437e-05	0.000801693	HSF5	7.76831	7.579	2.53	3.28748
ENSG00000010610	4.92161e-05	0.000802284	CD4	6.79727	4.5474	2.484	2.5623
ENSG00000167244	4.93683e-05	0.000803584	IGF2	2.4276	0	0.460001	0.241726
ENSG00000169302	4.93458e-05	0.000803584	STK32A	6.31175	4.04213	2.162	2.17554
ENSG00000188580	4.95222e-05	0.000805499	NKAIN2	17.9642	17.6843	9.98201	12.5214
ENSG00000154358	5.03029e-05	0.000817598	OBSCN	8.25383	2.52633	4.002	2.46561
ENSG00000105392	5.03892e-05	0.0008184	CRX	4.36967	0.505266	1.748	1.11194
ENSG00000258918	5.04633e-05	0.000819004		3.88415	0.505266	1.012	0.483453
ENSG00000259289	5.05853e-05	0.000820384		2.4276	1.5158	0.460001	0.918561
ENSG00000075568	5.11267e-05	0.000828045	TMEM131	18.4497	13.1369	14.076	17.1142
ENSG00000253807	5.11323e-05	0.000828045	LINC01170	12.6235	9.0948	6.71601	6.96172
ENSG00000034239	5.12892e-05	0.00082998	EFCAB1	1.94208	0	0.276	0.145036
ENSG00000059377	5.15729e-05	0.000833963	TBXAS1	14.0801	9.0948	8.83201	9.37899
ENSG00000253648	5.18697e-05	0.000838151		1.45656	0	0.184	0.290072
ENSG00000197050	5.23459e-05	0.00084523	ZNF420	15.0511	12.1264	6.67001	6.1882
ENSG00000149100	5.24298e-05	0.000845459	EIF3M	5.82623	3.0316	3.128	4.30273
ENSG00000226482	5.24363e-05	0.000845459	ADIPOQ-AS1	1.94208	0	0.184	0.0966906
ENSG00000106025	5.25365e-05	0.000846459	TSPAN12	5.34071	2.02107	2.07	1.93381
ENSG00000173262	5.28223e-05	0.000850446	SLC2A14	16.9932	13.1369	8.14201	7.34848
ENSG00000128578	5.29858e-05	0.000852358	STRIP2	5.82623	3.53686	2.714	3.67424
ENSG00000186529	5.30178e-05	0.000852358	CYP4F3	5.82623	1.5158	1.748	0.773525
ENSG00000235281	5.33717e-05	0.000857425		2.91311	1.5158	0.552001	0.676834
ENSG00000132305	5.3422e-05	0.000857613	IMMT	6.79727	5.05266	4.87601	9.57237
ENSG00000169905	5.34834e-05	0.000857978	TOR1AIP2	5.82623	1.01053	2.622	1.4987
ENSG00000133135	5.36076e-05	0.000859348	RNF128	37.8705	39.4108	19.228	18.758
ENSG00000122692	5.37177e-05	0.000860492	SMU1	4.36967	4.5474	1.242	2.51396
ENSG00000257454	5.39425e-05	0.000863468		1.94208	0	0.506001	0.580144
ENSG00000224973	5.42493e-05	0.000867754	LARGE-AS1	4.36967	3.53686	0.506001	0.531798
ENSG00000256164	5.4295e-05	0.00086786	CCND2-AS1	6.79727	1.5158	4.048	3.14244
ENSG00000134461	5.53476e-05	0.000883412	ANKRD16	6.31175	1.5158	3.542	2.75568
ENSG00000253837	5.5339e-05	0.000883412		5.34071	3.53686	1.196	1.16029
ENSG00000263033	5.56103e-05	0.000886967		4.36967	3.53686	1.104	1.64374
ENSG00000146904	5.58092e-05	0.000889499	EPHA1	0.971038	0	0.138	0.435108
ENSG00000174990	5.6214e-05	0.000895307	CA5A	7.76831	5.05266	3.358	3.57755
ENSG00000277726	5.65239e-05	0.000899598		2.91311	0	1.978	2.70734
ENSG00000106436	5.68493e-05	0.000902996	MYL10	1.94208	0	0.414001	0.338417
ENSG00000134538	5.68595e-05	0.000902996	SLCO1B1	2.4276	1.01053	0.690001	1.20863
ENSG00000198203	5.68493e-05	0.000902996	SULT1C2	1.94208	0	0.414001	0.338417
ENSG00000076555	5.71944e-05	0.000907158	ACACB	15.5366	13.6422	6.62401	6.42992
ENSG00000250007	5.72034e-05	0.000907158		3.39863	1.5158	0.552001	0.435108
ENSG00000235974	5.8376e-05	0.000925093	VN2R19P	1.45656	1.5158	0.138	0.531798
ENSG00000132383	5.85895e-05	0.000927814	RPA1	15.5366	13.6422	8.37201	9.86244
ENSG00000224945	5.88535e-05	0.000931329		0.971038	1.01053	0.0920001	0.773525
ENSG00000152689	5.9561e-05	0.000940116	RASGRP3	14.5656	13.1369	6.02601	5.99482
ENSG00000156273	5.95782e-05	0.000940116	BACH1	19.4208	15.158	12.512	13.6334
ENSG00000177553	5.9555e-05	0.000940116		2.91311	0	0.460001	0.0966906
ENSG00000187288	5.95767e-05	0.000940116	CIDEC	5.34071	2.52633	1.426	1.16029
ENSG00000124784	5.99948e-05	0.000946016	RIOK1	4.36967	2.02107	1.932	2.80403
ENSG00000135063	6.06489e-05	0.000955651	FAM189A2	3.88415	4.04213	0.736001	1.40201
ENSG00000168594	6.07077e-05	0.000955899	ADAM29	3.39863	1.5158	1.15	1.69209
ENSG00000144736	6.14616e-05	0.000967083	SHQ1	5.82623	4.5474	3.22	5.80144
ENSG00000168137	6.1628e-05	0.000969014	SETD5	20.8773	13.6422	15.41	15.9539
ENSG00000188706	6.21639e-05	0.000976749	ZDHHC9	49.0374	54.0635	27.508	28.9105
ENSG00000188373	6.25823e-05	0.000981931	C10orf99	4.36967	1.01053	2.208	2.36892
ENSG00000239572	6.25506e-05	0.000981931		2.91311	1.01053	0.414001	0.290072
ENSG00000110514	6.2699e-05	0.000982538	MADD	16.0221	7.579	10.166	7.78359
ENSG00000243620	6.27095e-05	0.000982538		9.22486	9.60006	2.024	2.12719
ENSG00000123576	6.38905e-05	0.00100033	ESX1	5.82623	7.07373	0.552001	0.676834
ENSG00000277851	6.43577e-05	0.00100694		4.85519	4.5474	1.058	1.54705
ENSG00000116030	6.44736e-05	0.00100804	SUMO1	6.31175	5.05266	2.392	3.04575
ENSG00000248221	6.45404e-05	0.00100838	STX18-IT1	5.82623	5.05266	5.52001	15.2288
ENSG00000253485	6.47034e-05	0.00101021	PCDHGA5	165.562	200.591	64.2161	62.5105
ENSG00000198887	6.49025e-05	0.00101261	SMC5	5.82623	5.05266	2.944	5.36633
ENSG00000100554	6.51913e-05	0.0010164	ATP6V1D	9.22486	7.579	3.312	3.43252
ENSG00000170260	6.52706e-05	0.00101692	ZNF212	2.4276	0	1.104	1.30532
ENSG00000249942	6.55541e-05	0.00102062		2.4276	1.5158	0.184	0.241726
ENSG00000146416	6.58817e-05	0.001025	AIG1	12.6235	4.5474	7.31401	4.35108
ENSG00000187033	6.64732e-05	0.00103348	SAMD7	2.4276	0.505266	0.736001	1.0636
ENSG00000282728	6.73846e-05	0.00104692		3.39863	1.5158	0.644001	0.580144
ENSG00000258086	6.75081e-05	0.0010481		41.2691	23.7475	37.536	35.0987
ENSG00000125166	6.91985e-05	0.00107359	GOT2	6.79727	3.0316	3.772	3.96431
ENSG00000269920	6.92998e-05	0.00107441		9.71038	8.08426	3.082	2.90072
ENSG00000071991	6.93936e-05	0.00107512	CDH19	2.4276	0.505266	0.598001	0.725179
ENSG00000154493	6.97651e-05	0.00108012	C10orf90	6.79727	7.07373	1.518	1.83712
ENSG00000126883	6.99228e-05	0.0010818	NUP214	13.5945	13.1369	5.65801	6.1882
ENSG00000171488	7.00185e-05	0.00108253	LRRC8C	19.4208	12.6317	13.34	13.1016
ENSG00000243444	7.09242e-05	0.00109501	PALM2	14.0801	11.6211	5.61201	4.93122
ENSG00000279184	7.0907e-05	0.00109501		6.79727	2.02107	2.07	0.773525
ENSG00000183715	7.13824e-05	0.00110131	OPCML	13.5945	15.6633	4.60001	5.51136
ENSG00000132475	7.23214e-05	0.00111503	H3F3B	93.2197	21.2212	73.0941	18.0811
ENSG00000160062	7.23857e-05	0.00111524	ZBTB8A	30.1022	21.2212	18.814	15.0354
ENSG00000005339	7.27972e-05	0.0011208	CREBBP	17.9642	12.1264	13.524	15.4221
ENSG00000186377	7.30233e-05	0.00112351	CYP4X1	1.45656	1.5158	0.0920001	0.338417
ENSG00000249605	7.35067e-05	0.00113016		0.971038	0	0.0920001	0.290072
ENSG00000178234	7.37188e-05	0.00113263	GALNT11	9.22486	5.05266	3.91	3.04575
ENSG00000130032	7.38966e-05	0.00113458	PRRG3	3.88415	2.52633	1.012	1.45036
ENSG00000122965	7.39735e-05	0.00113498	RBM19	4.36967	5.05266	2.116	6.04316
ENSG00000072818	7.40393e-05	0.0011352	ACAP1	4.36967	0.505266	1.656	0.870215
ENSG00000163497	7.42244e-05	0.00113647	FEV	2.4276	0.505266	0.184	0.0966906
ENSG00000279711	7.42244e-05	0.00113647		2.4276	0.505266	0.184	0.0966906
ENSG00000169181	7.45131e-05	0.00113932	GSG1L	16.5077	17.6843	6.21001	6.67165
ENSG00000225839	7.44818e-05	0.00113932	TRMT2B-AS1	158.765	164.717	120.796	124.296
ENSG00000250488	7.4654e-05	0.00114068		3.39863	1.01053	1.012	1.01525
ENSG00000267070	7.47297e-05	0.00114105		8.73934	7.579	2.3	2.12719
ENSG00000267489	7.48316e-05	0.00114183		2.91311	2.02107	0.414001	0.531798
ENSG00000136383	7.51817e-05	0.00114592	ALPK3	6.79727	2.02107	3.864	3.23913
ENSG00000160216	7.5203e-05	0.00114592	AGPAT3	15.0511	9.60006	9.89001	10.2492
ENSG00000173210	7.54039e-05	0.00114819	ABLIM3	5.82623	5.55793	1.242	1.45036
ENSG00000160352	7.56904e-05	0.00115176	ZNF714	5.82623	4.04213	1.288	1.11194
ENSG00000169857	7.58643e-05	0.00115362	AVEN	23.3049	19.7054	14.398	15.0837
ENSG00000167447	7.62696e-05	0.00115898	SMG8	10.1959	0.505266	7.77401	3.38417
ENSG00000166473	7.65205e-05	0.001162	PKD1L2	16.5077	12.1264	8.09601	6.96172
ENSG00000075089	7.68601e-05	0.00116636	ACTR6	15.5366	13.6422	6.53201	6.23654
ENSG00000120029	7.70723e-05	0.00116878	C10orf76	26.218	24.7581	13.8	13.6334
ENSG00000161692	7.81152e-05	0.00118379	DBF4B	10.6814	5.55793	7.17601	7.83194
ENSG00000270087	7.82543e-05	0.00118509		15.0511	12.6317	6.07201	5.26964
ENSG00000142945	7.84468e-05	0.00118719	KIF2C	5.34071	1.5158	2.944	3.19079
ENSG00000104853	7.92527e-05	0.00119694	CLPTM1	11.1669	4.5474	5.42801	3.28748
ENSG00000150456	7.91649e-05	0.00119694	N6AMT2	10.1959	6.0632	6.16401	6.86503
ENSG00000259156	7.92348e-05	0.00119694	CHEK2P2	0.971038	1.01053	0.0920001	0.725179
ENSG00000237463	8.04655e-05	0.00121443		3.39863	3.0316	0.552001	0.870215
ENSG00000126878	8.06709e-05	0.0012167	AIF1L	4.85519	0.505266	2.99	2.70734
ENSG00000236922	8.13832e-05	0.00122661	LINC01378	8.25383	6.56846	2.944	3.04575
ENSG00000239500	8.148e-05	0.00122723		19.4208	15.158	10.396	9.37899
ENSG00000204954	8.19891e-05	0.00123406	C12orf73	21.8484	7.07373	17.388	11.3128
ENSG00000169836	8.25649e-05	0.00124168	TACR3	4.85519	2.02107	2.116	2.41726
ENSG00000253377	8.26072e-05	0.00124168		2.4276	0	1.012	1.16029
ENSG00000256061	8.29222e-05	0.00124557	DYX1C1	24.7615	22.737	13.846	14.1168
ENSG00000203666	8.36959e-05	0.00125634	EFCAB2	27.6746	19.2001	18.4	16.099
ENSG00000107902	8.43209e-05	0.00126402	LHPP	7.28279	4.5474	4.048	5.26964
ENSG00000152977	8.42926e-05	0.00126402	ZIC1	3.88415	1.5158	1.38	1.4987
ENSG00000187905	8.50885e-05	0.00127466	LRRC74B	3.39863	0	1.242	0.531798
ENSG00000261460	8.58008e-05	0.00128446		19.4208	20.2107	9.15401	10.2009
ENSG00000189166	8.60238e-05	0.00128694	TNRC18P3	1.94208	0.505266	0.276	0.290072
ENSG00000112494	8.62412e-05	0.00128758	UNC93A	2.91311	1.01053	1.104	1.64374
ENSG00000118242	8.61435e-05	0.00128758	MREG	13.5945	10.1053	8.23401	9.42733
ENSG00000237498	8.62176e-05	0.00128758		2.4276	0.505266	0.736001	1.01525
ENSG00000132554	8.65359e-05	0.00129111	RGS22	6.79727	5.05266	2.3	2.46561
ENSG00000232359	8.69336e-05	0.00129617		1.94208	2.02107	0.184	0.531798
ENSG00000138160	8.70629e-05	0.00129723	KIF11	10.1959	15.6633	6.44001	16.8242
ENSG00000104356	8.79975e-05	0.00130955	POP1	4.85519	6.0632	1.702	4.1577
ENSG00000178397	8.80077e-05	0.00130955	FAM220A	5.82623	2.52633	3.266	3.96431
ENSG00000213999	8.86378e-05	0.00131804	MEF2B	5.82623	1.01053	3.542	2.80403
ENSG00000251567	8.89218e-05	0.00132138		10.6814	6.56846	6.48601	7.1551
ENSG00000186047	8.96638e-05	0.00133151	DLEU7	4.85519	3.53686	1.656	2.36892
ENSG00000133794	8.99397e-05	0.00133472	ARNTL	16.9932	9.60006	11.776	11.0711
ENSG00000165164	9.01558e-05	0.00133703	CFAP47	9.22486	9.0948	2.622	2.85237
ENSG00000234255	9.04216e-05	0.00133918		5.34071	4.5474	0.874001	0.918561
ENSG00000251409	9.03822e-05	0.00133918		2.91311	1.01053	0.690001	0.676834
ENSG00000184005	9.05836e-05	0.00134069	ST6GALNAC3	11.1669	13.1369	2.99	3.6259
ENSG00000196369	9.08258e-05	0.00134337	SRGAP2B	4.36967	2.02107	1.472	1.64374
ENSG00000108848	9.0897e-05	0.00134353	LUC7L3	5.82623	3.53686	4.37001	8.12201
ENSG00000248161	9.11645e-05	0.00134659		6.79727	1.5158	5.88801	6.91338
ENSG00000140263	9.15335e-05	0.00135114	SORD	6.31175	4.04213	2.99	3.72259
ENSG00000272351	9.19182e-05	0.00135592	RNA5SP506	4.36967	2.52633	0.414001	0.241726
ENSG00000065413	9.27796e-05	0.00136771	ANKRD44	28.6456	22.2317	16.284	13.1983
ENSG00000169193	9.33397e-05	0.00137506	CCDC126	4.36967	0.505266	2.3	1.93381
ENSG00000100916	9.36148e-05	0.00137819	BRMS1L	11.1669	6.56846	5.93401	5.46302
ENSG00000089177	9.43064e-05	0.00138745	KIF16B	9.22486	5.05266	5.75001	6.47827
ENSG00000119865	9.47164e-05	0.00139165	CNRIP1	4.85519	0	2.714	1.35367
ENSG00000134440	9.4717e-05	0.00139165	NARS	5.34071	4.04213	2.392	3.91597
ENSG00000178233	9.4806e-05	0.00139204	TMEM151B	5.34071	4.04213	1.288	1.45036
ENSG00000171634	9.56202e-05	0.00140306	BPTF	23.7904	22.2317	12.374	12.1347
ENSG00000197142	9.60259e-05	0.00140808	ACSL5	6.31175	5.05266	0.874001	0.628489
ENSG00000164830	9.63684e-05	0.00141217	OXR1	29.6167	22.2317	21.022	20.305
ENSG00000108433	9.68092e-05	0.00141684	GOSR2	6.79727	8.08426	2.99	5.94647
ENSG00000137872	9.68144e-05	0.00141684	SEMA6D	8.73934	5.55793	4.69201	5.36633
ENSG00000227036	9.72194e-05	0.00142183	LINC00511	13.5945	12.6317	4.094	3.38417
ENSG00000077235	9.86867e-05	0.00144233	GTF3C1	4.85519	5.05266	1.702	3.48086
ENSG00000079134	9.87784e-05	0.00144272	THOC1	4.36967	3.0316	1.702	2.90072
ENSG00000077147	9.89509e-05	0.00144429	TM9SF3	8.25383	8.58953	3.91	6.38158
ENSG00000165970	9.90866e-05	0.00144532	SLC6A5	5.34071	5.05266	1.426	2.12719
ENSG00000237440	9.9366e-05	0.00144844	ZNF737	5.82623	4.5474	1.426	1.45036
ENSG00000124228	9.98267e-05	0.00145421	DDX27	5.34071	5.55793	2.3	4.88287
ENSG00000254459	0.00010025	0.00145941		8.25383	6.56846	2.852	2.90072
ENSG00000136731	0.000100479	0.00146179	UGGT1	14.0801	12.1264	6.11801	5.94647
ENSG00000112276	0.000100632	0.00146305	BVES	3.39863	1.01053	1.012	0.966906
ENSG00000131626	0.000100832	0.00146478	PPFIA1	20.8773	21.7265	8.74001	8.7505
ENSG00000269948	0.000100883	0.00146478		8.73934	8.58953	2.346	2.46561
ENSG00000108242	0.000101381	0.00147106	CYP2C18	2.91311	1.5158	0.598001	0.773525
ENSG00000068796	0.000102594	0.00148768	KIF2A	37.8705	35.8739	30.36	38.4829
ENSG00000144152	0.000103859	0.00150504	FBLN7	3.39863	1.01053	0.874001	0.725179
ENSG00000188282	0.000104374	0.00151152	RUFY4	3.88415	3.53686	0.828001	1.30532
ENSG00000124140	0.000104795	0.00151662	SLC12A5	1.94208	1.01053	0.184	0.290072
ENSG00000011347	0.000105483	0.00152558	SYT7	3.39863	0.505266	0.966001	0.531798
ENSG00000165023	0.000105758	0.00152857	DIRAS2	1.45656	0	0.322	0.580144
ENSG00000004779	0.000107008	0.00154562	NDUFAB1	5.34071	3.0316	2.162	2.65899
ENSG00000152642	0.000107449	0.00155098	GPD1L	7.28279	4.5474	4.094	5.22129
ENSG00000248636	0.000107784	0.00155481		20.8773	21.7265	9.75201	10.4909
ENSG00000081177	0.000108043	0.00155652	EXD2	13.5945	11.1159	7.08401	7.54187
ENSG00000103599	0.000107993	0.00155652	IQCH	35.4429	33.8528	18.216	15.9539
ENSG00000267275	0.000108156	0.00155713		6.31175	3.0316	3.956	4.93122
ENSG00000228214	0.000108296	0.00155814	LINC00693	4.36967	4.04213	1.472	2.80403
ENSG00000145103	0.00010997	0.0015812	ILDR1	0.971038	1.01053	0.0460001	0.338417
ENSG00000181004	0.000110121	0.00158235	BBS12	1.94208	0	0.506001	0.483453
ENSG00000085117	0.000110446	0.00158599	CD82	3.39863	0.505266	1.15	0.870215
ENSG00000170293	0.000110852	0.00159078	CMTM8	14.5656	14.1475	6.48601	7.10676
ENSG00000103522	0.00011095	0.00159117	IL21R	5.82623	3.53686	1.978	1.83712
ENSG00000166596	0.000113108	0.00162107	CFAP52	5.34071	3.0316	1.702	1.74043
ENSG00000169398	0.000113596	0.00162701	PTK2	27.6746	22.737	20.01	22.0938
ENSG00000169895	0.000113855	0.00162967	SYAP1	6.31175	3.53686	3.174	3.6259
ENSG00000129680	0.00011412	0.00163136	MAP7D3	46.6098	50.0214	26.864	27.7019
ENSG00000232053	0.000114083	0.00163136		6.79727	4.5474	2.484	2.36892
ENSG00000119685	0.000115202	0.00164577	TTLL5	31.0732	27.2844	18.492	17.4527
ENSG00000138685	0.000115939	0.00165523	FGF2	10.1959	4.04213	6.25601	5.1246
ENSG00000197859	0.000116754	0.00166579	ADAMTSL2	1.94208	0	0.690001	0.82187
ENSG00000229487	0.000116929	0.00166721	ALG13-AS1	5.82623	8.08426	0.552001	0.773525
ENSG00000186407	0.000117094	0.00166849	CD300E	2.91311	2.02107	0.322	0.386762
ENSG00000226067	0.000118044	0.00168096	LINC00623	5.34071	2.02107	2.116	1.78878
ENSG00000153774	0.000118448	0.00168562	CFDP1	17.9642	28.8002	12.926	30.0224
ENSG00000268797	0.000118671	0.00168771		13.109	8.58953	7.91201	7.83194
ENSG00000143970	0.000119632	0.00170029	ASXL2	16.9932	11.6211	11.04	11.0711
ENSG00000268758	0.000119798	0.00170156	ADGRE4P	4.36967	3.53686	1.288	2.0305
ENSG00000252958	0.00012061	0.00171199		6.79727	2.02107	2.53	1.11194
ENSG00000145868	0.000122329	0.00173529	FBXO38	3.39863	1.01053	1.518	1.93381
ENSG00000150394	0.000122837	0.00174138	CDH8	14.5656	13.1369	7.03801	7.54187
ENSG00000178950	0.000123088	0.00174382	GAK	6.79727	2.02107	3.772	2.85237
ENSG00000151952	0.000123409	0.00174726	TMEM132D	19.4208	23.2423	6.44001	6.76834
ENSG00000160111	0.000123613	0.00174903	CPAMD8	16.9932	16.6738	6.07201	5.46302
ENSG00000253390	0.000124414	0.00175925		3.88415	0.505266	1.242	0.580144
ENSG00000251666	0.000126205	0.00178342	ZNF346-IT1	2.91311	0	0.598001	0.145036
ENSG00000161551	0.00012782	0.0018051	ZNF577	3.39863	2.02107	1.012	1.4987
ENSG00000237713	0.000127989	0.00180634		5.34071	5.55793	0.506001	0.531798
ENSG00000259516	0.000128378	0.00181068	ANP32AP1	4.85519	3.0316	1.196	1.16029
ENSG00000259762	0.00013	0.00183239		0.971038	0	0.0920001	0.241726
ENSG00000259999	0.000130312	0.00183562		0.971038	0	0.276	0.966906
ENSG00000237152	0.000130401	0.00183571	DLEU7-AS1	3.39863	2.02107	0.368	0.290072
ENSG00000218052	0.000130881	0.0018413	ADAMTS7P4	7.28279	7.07373	3.174	4.83453
ENSG00000241697	0.00013158	0.00184996	TMEFF1	12.6235	11.1159	6.85401	8.36374
ENSG00000244219	0.000132351	0.00185962		3.88415	3.0316	0.736001	0.966906
ENSG00000130816	0.000132515	0.00186074	DNMT1	32.0443	27.2844	23.46	25.6714
ENSG00000198858	0.000132841	0.00186414	R3HDM4	3.88415	1.01053	1.84	1.93381
ENSG00000167281	0.000133817	0.00187665	RBFOX3	10.1959	9.0948	3.634	3.72259
ENSG00000134470	0.000135264	0.00189575	IL15RA	8.25383	5.55793	3.68	3.67424
ENSG00000151838	0.000135871	0.00190272	CCDC175	3.88415	2.02107	0.920001	0.918561
ENSG00000230703	0.000135933	0.00190272		6.31175	4.04213	2.898	3.33583
ENSG00000116544	0.0001372	0.00191924	DLGAP3	5.34071	2.52633	2.484	2.90072
ENSG00000198162	0.000137628	0.00192402	MAN1A2	8.73934	3.0316	5.75001	5.07626
ENSG00000266677	0.00013864	0.00193694		18.9352	8.58953	13.248	9.37899
ENSG00000144962	0.000138954	0.00194011	SPATA16	14.0801	9.0948	9.75201	10.6843
ENSG00000052723	0.000139234	0.00194207	SIKE1	4.36967	0.505266	1.564	0.725179
ENSG00000070761	0.000139269	0.00194207	CFAP20	4.36967	1.5158	1.84	1.88547
ENSG00000197181	0.00013954	0.00194462	PIWIL2	13.5945	9.0948	6.39401	4.97957
ENSG00000274269	0.000139896	0.00194836		2.4276	0.505266	0.644001	0.676834
ENSG00000130035	0.000140145	0.0019506	GALNT8	4.85519	4.04213	1.38	1.88547
ENSG00000236091	0.000140805	0.00195856		3.88415	2.52633	1.058	1.40201
ENSG00000258892	0.000140902	0.00195868		19.9063	9.0948	15.548	12.6665
ENSG00000262576	0.000141079	0.00195992	PCDHGA4	165.562	205.643	64.6761	64.2025
ENSG00000151689	0.00014128	0.00196025	INPP1	5.82623	3.0316	1.564	1.0636
ENSG00000162849	0.000141256	0.00196025	KIF26B	14.0801	12.6317	6.11801	6.09151
ENSG00000267779	0.00014168	0.00196456	LINC01533	1.94208	1.5158	0.0920001	0.145036
ENSG00000229117	0.000141859	0.00196582	RPL41	16.5077	2.52633	9.75201	2.36892
ENSG00000114742	0.000142082	0.00196769	WDR48	3.39863	2.02107	0.736001	0.870215
ENSG00000253554	0.000143051	0.00197987		46.6098	36.3792	42.4581	48.2003
ENSG00000100239	0.000143472	0.00198408	PPP6R2	14.5656	12.6317	6.94601	6.96172
ENSG00000163482	0.000143534	0.00198408	STK36	6.31175	2.02107	3.404	2.80403
ENSG00000156531	0.000144631	0.00199777	PHF6	64.0885	58.1056	53.2681	59.0296
ENSG00000177181	0.000144795	0.00199777	RIMKLA	4.36967	1.5158	1.978	2.17554
ENSG00000182450	0.000144709	0.00199777	KCNK4	2.91311	1.01053	0.644001	0.580144
ENSG00000227115	0.000145591	0.00200751		7.28279	5.05266	2.668	2.51396
ENSG00000110203	0.000146218	0.00201437	FOLR3	3.88415	2.02107	1.058	1.16029
ENSG00000254370	0.00014627	0.00201437		1.94208	0	0.552001	0.483453
ENSG00000072201	0.000146651	0.00201711	LNX1	24.276	21.7265	14.398	14.6486
ENSG00000151553	0.000146594	0.00201711	FAM160B1	8.73934	4.04213	4.41601	3.52921
ENSG00000230741	0.000146902	0.00201806		1.94208	1.01053	0.0460001	0.0483453
ENSG00000254391	0.000146902	0.00201806		1.94208	1.01053	0.0460001	0.0483453
ENSG00000112232	0.000147094	0.00201944	KHDRBS2	9.71038	10.1053	2.53	2.61065
ENSG00000075643	0.000147195	0.00201958	MOCOS	8.25383	7.07373	2.944	3.14244
ENSG00000183495	0.000147335	0.00202025	EP400	9.22486	9.0948	4.18601	5.89813
ENSG00000102934	0.000148262	0.00203172	PLLP	12.6235	6.0632	8.55601	7.54187
ENSG00000258657	0.000148824	0.00203815		1.45656	0	0.322	0.531798
ENSG00000172209	0.000149148	0.00204007	GPR22	1.94208	0	0.276	0.0966906
ENSG00000229152	0.000149148	0.00204007	ANKRD10-IT1	1.94208	0	0.276	0.0966906
ENSG00000185658	0.000149657	0.00204451	BRWD1	32.5298	9.0948	28.98	16.2924
ENSG00000261103	0.000149632	0.00204451		1.94208	1.01053	0.0920001	0.0966906
ENSG00000241685	0.000150517	0.00205499	ARPC1A	17.4787	14.6527	10.396	11.2645
ENSG00000248858	0.000150654	0.0020556		8.73934	3.0316	6.30201	6.1882
ENSG00000259084	0.000150795	0.00205626		6.31175	1.01053	3.956	2.61065
ENSG00000089022	0.000151592	0.00206586	MAPKAPK5	17.9642	6.0632	11.362	5.55971
ENSG00000176988	0.000151768	0.00206699	FMR1NB	10.1959	9.0948	4.50801	5.31798
ENSG00000126067	0.000153212	0.00208537	PSMB2	7.76831	6.0632	8.23401	19.3381
ENSG00000267640	0.0001541	0.00209618		1.45656	2.02107	0.0460001	0.193381
ENSG00000203809	0.000154856	0.00210387	LINC00577	1.45656	0.505266	0.138	0.193381
ENSG00000251061	0.000154856	0.00210387		1.45656	0.505266	0.138	0.193381
ENSG00000110801	0.000155202	0.00210729	PSMD9	17.4787	9.0948	12.742	10.9744
ENSG00000250102	0.000155328	0.00210771		3.88415	2.52633	1.288	1.98216
ENSG00000094880	0.000155694	0.00211138	CDC23	5.34071	3.53686	2.208	2.94906
ENSG00000102387	0.000156272	0.00211793	TAF7L	27.6746	30.316	13.432	14.1652
ENSG00000263489	0.000156662	0.00212192		1.94208	0	0.322	0.193381
ENSG00000147202	0.000156989	0.00212506	DIAPH2	784.113	827.121	693.451	725.615
ENSG00000134490	0.000158777	0.00214532	TMEM241	23.3049	25.2633	9.70601	9.57237
ENSG00000154678	0.000158771	0.00214532	PDE1C	10.1959	7.579	3.864	3.38417
ENSG00000165323	0.000158594	0.00214532	FAT3	16.9932	13.6422	10.212	11.0711
ENSG00000180259	0.000159519	0.00215404	PRNT	1.94208	2.02107	0.138	0.290072
ENSG00000089220	0.000160126	0.0021596	PEBP1	5.34071	0	3.22	1.35367
ENSG00000204084	0.000160075	0.0021596	INPP5B	22.3339	16.1685	12.42	9.91079
ENSG00000258137	0.000161903	0.00218225		49.523	30.8212	45.2641	41.9154
ENSG00000196586	0.000162539	0.00218949	MYO6	13.109	12.6317	6.02601	6.86503
ENSG00000258920	0.000162937	0.00219219	FOXN3-AS1	9.71038	3.53686	7.13001	6.86503
ENSG00000264343	0.000162867	0.00219219	NOTCH2NL	0.971038	0	0.184	0.676834
ENSG00000251314	0.000163241	0.00219495		37.8705	36.8844	28.152	33.6483
ENSG00000080573	0.000164091	0.00220504	COL5A3	4.85519	2.52633	1.886	2.17554
ENSG00000267470	0.000164767	0.00221278	ZNF571-AS1	6.31175	7.07373	0.920001	1.01525
ENSG00000248601	0.000165189	0.00221711		5.82623	3.0316	2.438	2.36892
ENSG00000162482	0.000166303	0.00222667	AKR7A3	1.45656	0	0.0920001	0.0483453
ENSG00000163625	0.000166095	0.00222667	WDFY3	36.4139	27.2844	27.094	25.3329
ENSG00000178623	0.000166125	0.00222667	GPR35	3.88415	1.5158	0.966001	0.676834
ENSG00000273275	0.000166303	0.00222667		1.45656	0	0.0920001	0.0483453
ENSG00000118193	0.000166456	0.00222696	KIF14	7.28279	4.04213	6.94601	12.328
ENSG00000138722	0.000166525	0.00222696	MMRN1	7.28279	3.0316	4.96801	5.55971
ENSG00000101236	0.000168	0.00224484	RNF24	9.71038	7.579	5.38201	6.67165
ENSG00000249249	0.00016811	0.00224484		6.31175	2.02107	3.588	3.04575
ENSG00000249803	0.000168166	0.00224484		1.45656	0.505266	0.23	0.483453
ENSG00000136854	0.000169186	0.0022571	STXBP1	12.138	10.6106	5.10601	5.02791
ENSG00000229444	0.000169975	0.00226626		11.6525	12.1264	3.634	3.72259
ENSG00000083123	0.000171125	0.00228023	BCKDHB	11.6525	7.579	6.71601	6.67165
ENSG00000113615	0.000171478	0.00228356	SEC24A	16.9932	8.08426	10.672	7.39683
ENSG00000144045	0.000173165	0.00230465	DQX1	1.45656	0.505266	0.184	0.386762
ENSG00000157895	0.000173648	0.00230968	C12orf43	6.31175	1.01053	4.23201	3.04575
ENSG00000153086	0.000173753	0.0023097	ACMSD	6.31175	6.56846	1.104	1.16029
ENSG00000196730	0.000174011	0.00231175	DAPK1	8.73934	6.0632	4.73801	5.55971
ENSG00000112053	0.000174667	0.00231907	SLC26A8	11.6525	9.60006	4.87601	4.5928
ENSG00000156931	0.00017508	0.00232316	VPS8	16.0221	7.07373	11.454	8.99222
ENSG00000136518	0.000175735	0.00233046	ACTL6A	2.4276	0.505266	1.38	2.61065
ENSG00000188933	0.000175893	0.00233116	USP32P1	2.91311	0	1.104	0.580144
ENSG00000131013	0.000176011	0.00233134	PPIL4	3.88415	2.52633	1.702	3.14244
ENSG00000247287	0.000177283	0.00234678		4.85519	4.04213	0.460001	0.386762
ENSG00000137601	0.000177511	0.0023484	NEK1	11.6525	11.1159	4.78401	5.17295
ENSG00000167766	0.000177657	0.00234893	ZNF83	24.276	20.2107	15.456	15.5188
ENSG00000184432	0.000177847	0.00235004	COPB2	2.91311	1.01053	1.242	1.83712
ENSG00000196862	0.000178127	0.00235233	RGPD4	1.45656	0	0.23	0.241726
ENSG00000258754	0.000178367	0.00235411	LINC01579	25.247	21.7265	16.1	16.5824
ENSG00000197415	0.000178662	0.0023566	VEPH1	13.5945	11.6211	6.99201	7.54187
ENSG00000144619	0.000180714	0.00238224	CNTN4	23.7904	25.7686	9.56801	9.04057
ENSG00000280434	0.000180872	0.00238291		7.76831	1.01053	2.806	0.435108
ENSG00000185339	0.000183901	0.00242138	TCN2	11.6525	3.0316	6.67001	2.99741
ENSG00000115760	0.000184687	0.00242741	BIRC6	39.8126	33.8528	33.994	40.2233
ENSG00000133265	0.000184628	0.00242741	HSPBP1	5.34071	0	3.818	2.17554
ENSG00000189339	0.00018456	0.00242741	SLC35E2B	26.218	20.7159	16.606	15.4705
ENSG00000259417	0.000185345	0.00243354	LINC01314	10.6814	4.5474	8.41801	9.04057
ENSG00000266248	0.000185373	0.00243354		2.91311	2.02107	0.552001	0.725179
ENSG00000150457	0.000185884	0.0024388	LATS2	13.109	9.0948	7.13001	6.57496
ENSG00000171953	0.000186445	0.00244472	ATPAF2	10.6814	8.08426	5.29001	5.6564
ENSG00000175216	0.000186674	0.00244627	CKAP5	9.71038	13.6422	5.33601	11.6029
ENSG00000259518	0.000186845	0.00244708	LINC01583	1.45656	0	0.184	0.193381
ENSG00000155093	0.000186968	0.00244724	PTPRN2	11.1669	13.6422	3.312	4.20604
ENSG00000162105	0.000187575	0.00245374	SHANK2	26.218	32.337	9.20001	9.2823
ENSG00000152670	0.000188294	0.00246169	DDX4	7.76831	7.07373	2.622	2.94906
ENSG00000166268	0.000188841	0.00246739	MYRFL	6.31175	4.04213	2.254	1.98216
ENSG00000223482	0.000189722	0.00247744	NUTM2A-AS1	3.39863	1.01053	1.196	1.16029
ENSG00000176225	0.000190557	0.00248688	RTTN	5.34071	6.0632	1.794	3.33583
ENSG00000144649	0.000191252	0.00249448	FAM198A	1.94208	0	0.828001	1.0636
ENSG00000196632	0.000195527	0.00254726	WNK3	27.6746	14.1475	19.964	13.8268
ENSG00000226758	0.000195528	0.00254726	DISC1-IT1	1.94208	1.01053	0.276	0.386762
ENSG00000204262	0.000196286	0.00255516	COL5A2	4.85519	3.0316	1.932	2.51396
ENSG00000254526	0.000196365	0.00255516		1.94208	0	0.690001	0.725179
ENSG00000280123	0.00019803	0.00257532		6.31175	1.01053	3.956	2.51396
ENSG00000186367	0.000198299	0.0025773	KIAA1024L	2.91311	1.01053	0.552001	0.386762
ENSG00000166455	0.000198887	0.00258117	C16orf46	8.73934	8.08426	3.45	4.10935
ENSG00000185104	0.000198756	0.00258117	FAF1	35.9284	38.9055	19.596	20.4017
ENSG00000268621	0.000198945	0.00258117		5.34071	3.0316	0.552001	0.241726
ENSG00000151623	0.000199833	0.00259117	NR3C2	13.5945	7.07373	9.89001	9.42733
ENSG00000103091	0.000200666	0.00260045	WDR59	21.3628	17.1791	13.524	13.6817
ENSG00000196914	0.000202936	0.00262834	ARHGEF12	23.3049	16.1685	18.354	19.3381
ENSG00000258394	0.000203588	0.00263523		26.218	20.2107	22.264	26.9767
ENSG00000118454	0.000203737	0.00263564	ANKRD13C	15.0511	11.1159	8.46401	8.07366
ENSG00000125841	0.000204498	0.00264394	NRSN2	14.0801	6.56846	8.55601	5.94647
ENSG00000100731	0.000204932	0.00264773	PCNX	16.9932	11.1159	12.19	12.6181
ENSG00000136111	0.000205269	0.00264773	TBC1D4	12.6235	6.56846	8.00401	6.76834
ENSG00000153558	0.000205176	0.00264773	FBXL2	14.5656	9.60006	6.94601	5.07626
ENSG00000163064	0.00020513	0.00264773	EN1	2.4276	0	0.920001	0.725179
ENSG00000255346	0.000209136	0.00269605	NOX5	21.3628	16.1685	14.582	14.8904
ENSG00000180178	0.000210458	0.00270993	FAR2P1	0.971038	0	0.138	0.290072
ENSG00000248747	0.000210458	0.00270993		0.971038	0	0.138	0.290072
ENSG00000162385	0.000211039	0.00271452	MAGOH	2.4276	2.52633	0.506001	1.25698
ENSG00000167080	0.000211059	0.00271452	B4GALNT2	5.34071	2.02107	2.53	2.41726
ENSG00000272869	0.000211475	0.0027183		6.79727	5.05266	3.036	3.67424
ENSG00000253214	0.000211733	0.00272004		1.45656	0	0.322	0.483453
ENSG00000108506	0.00021297	0.00273435	INTS2	9.22486	6.0632	5.42801	6.28489
ENSG00000108039	0.000213323	0.0027373	XPNPEP1	5.34071	2.52633	2.438	2.70734
ENSG00000261632	0.000213583	0.00273904		20.8773	21.7265	9.61401	9.91079
ENSG00000226072	0.000213793	0.00274016		0.971038	1.01053	0.0920001	0.580144
ENSG00000126787	0.000214641	0.00274944	DLGAP5	5.82623	5.05266	2.622	4.01266
ENSG00000148154	0.000214841	0.00275042	UGCG	6.31175	4.04213	3.312	4.10935
ENSG00000176871	0.00021523	0.0027538	WSB2	11.6525	6.56846	7.45201	7.1551
ENSG00000249174	0.000216257	0.00276535		6.79727	4.5474	2.484	2.22388
ENSG00000087157	0.000219641	0.00280701	PGS1	4.85519	4.5474	1.978	3.57755
ENSG00000144468	0.00022045	0.00281571	RHBDD1	4.85519	2.02107	1.288	0.870215
ENSG00000108423	0.000221044	0.00282168	TUBD1	9.71038	7.07373	5.65801	6.76834
ENSG00000188488	0.00022368	0.00285368	SERPINA5	1.45656	1.01053	0.0920001	0.193381
ENSG00000173376	0.000223992	0.00285602	NDNF	0.971038	0.505266	0.0460001	0.193381
ENSG00000250723	0.000224251	0.00285606		9.71038	8.08426	3.956	4.061
ENSG00000250762	0.000224252	0.00285606		1.94208	0	0.368	0.193381
ENSG00000158806	0.000226307	0.00288058	NPM2	1.45656	0	0.368	0.531798
ENSG00000226762	0.000229425	0.00291859		1.45656	1.01053	0.138	0.290072
ENSG00000056487	0.000231955	0.00294909	PHF21B	9.71038	5.05266	5.75001	5.31798
ENSG00000166796	0.00023286	0.00295733	LDHC	5.34071	3.0316	1.748	1.64374
ENSG00000253675	0.00023287	0.00295733		11.1669	10.6106	3.864	3.86762
ENSG00000143502	0.000233687	0.00296093	SUSD4	2.91311	1.5158	0.598001	0.676834
ENSG00000162894	0.000233511	0.00296093	FCMR	2.4276	1.01053	0.414001	0.386762
ENSG00000215045	0.000233655	0.00296093	GRID2IP	9.71038	7.579	4.60001	4.93122
ENSG00000264813	0.000233467	0.00296093		4.85519	2.02107	2.07	2.07885
ENSG00000260456	0.000234105	0.00296452	C16orf95	22.8194	18.6949	16.192	17.9361
ENSG00000269793	0.000236419	0.00299212	ZIM2-AS1	7.76831	7.579	2.208	2.36892
ENSG00000196689	0.000238837	0.003021	TRPV1	5.82623	5.05266	1.702	1.98216
ENSG00000188334	0.000239509	0.00302379	BSPH1	2.91311	2.52633	0.552001	0.870215
ENSG00000228115	0.000239528	0.00302379		2.4276	1.5158	0.368	0.483453
ENSG00000248751	0.000239226	0.00302379		2.91311	0	1.426	1.16029
ENSG00000259736	0.000239603	0.00302379	CRTC3-AS1	21.3628	15.6633	13.616	12.6181
ENSG00000169933	0.000241056	0.00303868	FRMPD4	24.276	14.6527	21.252	21.8037
ENSG00000265352	0.000241056	0.00303868		1.45656	1.01053	0.184	0.531798
ENSG00000175110	0.00024204	0.00304935	MRPS22	9.22486	7.07373	5.24401	6.52661
ENSG00000237371	0.00024428	0.00307059		0.971038	0	0.0920001	0.193381
ENSG00000256006	0.00024428	0.00307059		0.971038	0	0.0920001	0.193381
ENSG00000257750	0.00024428	0.00307059		0.971038	0	0.0920001	0.193381
ENSG00000267221	0.00024428	0.00307059		0.971038	0	0.0920001	0.193381
ENSG00000154710	0.000245023	0.00307819	RABGEF1	37.385	31.8318	22.218	18.5162
ENSG00000254553	0.000245401	0.0030812		47.5809	40.9266	34.362	32.9715
ENSG00000072958	0.000246685	0.00309556	AP1M1	9.71038	2.02107	5.84201	2.90072
ENSG00000254208	0.000248526	0.0031169		3.88415	0	1.748	0.676834
ENSG00000156265	0.000248976	0.00312078	MAP3K7CL	6.79727	4.5474	2.668	2.46561
ENSG00000253619	0.000249559	0.00312632		7.28279	4.04213	2.944	2.22388
ENSG00000258048	0.000251386	0.00314744		10.6814	8.58953	4.27801	4.01266
ENSG00000093144	0.000252273	0.00315675	ECHDC1	2.4276	1.01053	0.828001	1.30532
ENSG00000163082	0.000253727	0.00317316	SGPP2	6.31175	4.5474	2.162	2.07885
ENSG00000197785	0.000254482	0.00317902	ATAD3A	3.88415	0.505266	1.564	0.966906
ENSG00000223614	0.000254421	0.00317902	ZNF735	14.5656	15.6633	7.40601	9.66906
ENSG00000119392	0.000256384	0.00320043	GLE1	9.22486	9.0948	4.14001	5.60805
ENSG00000177732	0.000256485	0.00320043	SOX12	13.109	5.55793	6.94601	3.72259
ENSG00000254833	0.000258929	0.00322912		1.94208	0.505266	0.506001	0.725179
ENSG00000165816	0.000259381	0.00323294	VWA2	2.91311	1.01053	0.920001	1.01525
ENSG00000198046	0.000260918	0.00325027	ZNF667	4.36967	0.505266	0.920001	0.145036
ENSG00000232599	0.000261226	0.00325228		3.88415	2.52633	0.644001	0.580144
ENSG00000188735	0.000261908	0.00325777	TMEM120B	14.5656	9.0948	7.82001	6.09151
ENSG00000205336	0.000261961	0.00325777	ADGRG1	2.91311	1.01053	0.966001	1.0636
ENSG00000197177	0.000262151	0.0032583	ADGRA1	1.45656	0.505266	0.23	0.435108
ENSG00000176040	0.000263028	0.00326738	TMPRSS7	2.4276	1.01053	0.644001	0.870215
ENSG00000233387	0.000263213	0.00326785		1.94208	1.01053	0.184	0.241726
ENSG00000176204	0.000267467	0.0033188	LRRTM4	26.7036	25.2633	18.722	22.3355
ENSG00000172426	0.000268381	0.00332829	RSPH9	4.85519	3.53686	1.104	1.0636
ENSG00000254444	0.000268599	0.00332912		3.88415	2.02107	1.104	1.11194
ENSG00000109063	0.000269758	0.00334162	MYH3	1.94208	0	0.644001	0.628489
ENSG00000136273	0.00027152	0.00336157	HUS1	21.8484	17.6843	13.432	12.9565
ENSG00000230006	0.000271715	0.00336212	ANKRD36BP2	0.971038	0.505266	0.138	0.531798
ENSG00000101265	0.000272287	0.00336629	RASSF2	3.39863	2.52633	0.874001	1.35367
ENSG00000105866	0.000272356	0.00336629	SP4	9.71038	4.5474	5.70401	4.78618
ENSG00000253806	0.00027307	0.00337323		2.91311	0	0.460001	0.0483453
ENSG00000119787	0.000273446	0.00337412	ATL2	10.6814	6.0632	7.40601	8.17035
ENSG00000182901	0.000273321	0.00337412	RGS7	18.4497	19.2001	7.54401	7.34848
ENSG00000007933	0.000274255	0.00338034	FMO3	1.94208	0	0.460001	0.338417
ENSG00000146122	0.000274177	0.00338034	DAAM2	3.88415	2.02107	1.012	1.01525
ENSG00000231205	0.000274818	0.0033854	ZNF826P	7.28279	6.0632	2.53	2.61065
ENSG00000187695	0.000275416	0.0033897		12.6235	10.1053	7.08401	7.54187
ENSG00000231061	0.00027558	0.0033897	LINC00395	2.4276	1.5158	0.414001	0.531798
ENSG00000250423	0.000275778	0.0033897	KIAA1210	36.8995	40.4213	19.918	20.5467
ENSG00000279789	0.000275668	0.0033897		3.88415	2.02107	0.368	0.193381
ENSG00000106526	0.00027645	0.00339608	ACTR3C	3.39863	1.5158	0.920001	0.870215
ENSG00000163157	0.00027691	0.00339985	TMOD4	4.36967	1.01053	1.104	0.386762
ENSG00000255367	0.000278748	0.00341863		8.25383	8.08426	2.392	2.46561
ENSG00000274391	0.000278638	0.00341863	TPTE	8.73934	8.08426	2.484	2.32057
ENSG00000233611	0.000281027	0.00344468		11.6525	11.1159	4.92201	5.26964
ENSG00000169299	0.000281203	0.00344478	PGM2	5.34071	4.04213	1.978	2.51396
ENSG00000241224	0.000281346	0.00344478		2.4276	0	1.242	1.25698
ENSG00000182986	0.000281897	0.00344963	ZNF320	5.82623	4.5474	1.84	1.88547
ENSG00000253873	0.000282538	0.00345365	PCDHGA11	131.576	170.275	54.3261	54.4851
ENSG00000254122	0.000282538	0.00345365	PCDHGB7	131.576	170.275	54.3261	54.4851
ENSG00000102683	0.000284858	0.0034801	SGCG	7.28279	8.08426	1.84	2.17554
ENSG00000074181	0.000285302	0.0034836	NOTCH3	10.6814	3.0316	8.32601	6.67165
ENSG00000146350	0.000286036	0.00349065	TBC1D32	12.138	9.0948	6.53201	6.47827
ENSG00000116001	0.000287708	0.00350912	TIA1	44.6678	29.3055	33.488	25.8647
ENSG00000118058	0.000288954	0.00352238	KMT2A	14.0801	8.08426	7.13001	4.73784
ENSG00000228741	0.000290335	0.00353727		7.28279	6.0632	3.496	4.5928
ENSG00000026652	0.000291655	0.00354488	AGPAT4	6.79727	5.05266	2.714	2.94906
ENSG00000063761	0.000291873	0.00354488	ADCK1	12.6235	9.60006	8.09601	9.37899
ENSG00000110066	0.00029203	0.00354488	SUV420H1	6.79727	2.52633	4.32401	4.061
ENSG00000163106	0.000291292	0.00354488	HPGDS	2.91311	1.01053	1.104	1.35367
ENSG00000198798	0.000292397	0.00354488	MAGEB3	0.971038	0	0.0460001	0.0966906
ENSG00000213778	0.000292397	0.00354488	HNRNPA1P32	0.971038	0	0.0460001	0.0966906
ENSG00000234634	0.000292397	0.00354488		0.971038	0	0.0460001	0.0966906
ENSG00000265019	0.000292397	0.00354488	NCOR1P2	0.971038	0	0.0460001	0.0966906
ENSG00000281386	0.000292397	0.00354488		0.971038	0	0.0460001	0.0966906
ENSG00000183036	0.000292896	0.00354899	PCP4	2.91311	2.02107	0.552001	0.676834
ENSG00000137261	0.000294413	0.00356542	KIAA0319	7.76831	5.55793	3.588	3.86762
ENSG00000196345	0.000294885	0.00356918	ZKSCAN7	13.109	11.6211	6.07201	6.09151
ENSG00000188171	0.000295379	0.00357322	ZNF626	17.9642	19.7054	6.62401	6.42992
ENSG00000271774	0.000295786	0.00357619		25.7325	25.7686	13.938	14.2619
ENSG00000260071	0.000298935	0.00361033		1.94208	1.01053	0.322	0.531798
ENSG00000275871	0.000298813	0.00361033		2.4276	0.505266	0.368	0.193381
ENSG00000236212	0.000299543	0.0036157		1.45656	0.505266	0.184	0.338417
ENSG00000082126	0.000300697	0.00362766	MPP4	4.85519	3.0316	1.472	1.4987
ENSG00000160991	0.000301389	0.00363404	ORAI2	10.1959	5.05266	5.75001	4.5928
ENSG00000249906	0.000302865	0.00364985		20.3918	16.1685	14.03	14.987
ENSG00000232606	0.000305131	0.00367515	LINC01412	1.45656	0	0.322	0.435108
ENSG00000187630	0.000306649	0.00369144	DHRS4L2	5.82623	4.04213	1.886	1.78878
ENSG00000237596	0.000308683	0.00371331		10.1959	8.58953	3.956	3.77093
ENSG00000239941	0.000308968	0.00371331		2.4276	0	0.782001	0.435108
ENSG00000243069	0.000308813	0.00371331	ARHGEF26-AS1	3.88415	2.02107	1.564	2.17554
ENSG00000100191	0.000311028	0.00373402	SLC5A4	6.31175	6.56846	1.15	1.20863
ENSG00000197506	0.0003109	0.00373402	SLC28A3	5.82623	4.5474	2.254	2.65899
ENSG00000177889	0.000314105	0.00376892	UBE2N	4.36967	3.53686	1.794	3.04575
ENSG00000261738	0.000314864	0.00377599	MIR3976HG	2.91311	1.01053	0.736001	0.676834
ENSG00000250125	0.000316881	0.00379812		1.45656	0.505266	0.322	0.773525
ENSG00000266728	0.000317832	0.00380746		3.39863	4.04213	0.322	0.531798
ENSG00000174332	0.000318914	0.00381836	GLIS1	4.85519	4.5474	1.564	2.46561
ENSG00000028839	0.000319763	0.00382646	TBPL1	4.36967	0.505266	2.53	1.88547
ENSG00000146221	0.000320469	0.00383285	TCTE1	4.36967	3.0316	0.828001	0.725179
ENSG00000185483	0.000321085	0.00383814	ROR1	8.25383	7.579	3.818	4.93122
ENSG00000151726	0.000321326	0.00383895	ACSL1	9.71038	5.05266	6.11801	5.94647
ENSG00000198816	0.000322111	0.00384626	ZNF358	16.9932	10.6106	13.708	15.1321
ENSG00000275395	0.000324809	0.00387639	FCGBP	5.34071	4.04213	1.932	2.41726
ENSG00000137812	0.000325409	0.00387938	CASC5	6.79727	4.5474	5.10601	8.31539
ENSG00000255119	0.000325284	0.00387938		27.6746	13.1369	18.86	11.0711
ENSG00000159579	0.000325587	0.00387941	RSPRY1	13.5945	4.5474	11.086	8.79884
ENSG00000204519	0.000325811	0.00388	ZNF551	8.25383	7.07373	3.634	4.25439
ENSG00000161217	0.000327749	0.00389902	PCYT1A	22.8194	20.7159	14.122	14.9387
ENSG00000257062	0.000327759	0.00389902		4.85519	1.01053	1.886	1.0636
ENSG00000223907	0.000328222	0.00390033	LINC01226	0.971038	0	0.276	0.773525
ENSG00000258660	0.000328206	0.00390033		2.91311	0	0.598001	0.0966906
ENSG00000214265	0.00033092	0.0039303		12.6235	10.1053	2.438	1.20863
ENSG00000100867	0.000331823	0.00393471	DHRS2	1.45656	0	0.23	0.193381
ENSG00000197641	0.000331823	0.00393471	SERPINB13	1.45656	0	0.23	0.193381
ENSG00000256540	0.000331823	0.00393471		1.45656	0	0.23	0.193381
ENSG00000165521	0.000332391	0.00393933	EML5	13.109	8.58953	7.22201	6.04316
ENSG00000090905	0.000334185	0.00395637	TNRC6A	11.1669	6.0632	7.31401	7.01007
ENSG00000198429	0.000334083	0.00395637	ZNF69	2.4276	0.505266	0.828001	0.870215
ENSG00000279047	0.0003356	0.003971		6.79727	5.55793	2.024	1.93381
ENSG00000112742	0.000335801	0.00397125	TTK	3.88415	0.505266	1.84	1.20863
ENSG00000144566	0.000336109	0.00397278	RAB5A	6.31175	4.04213	2.484	2.27223
ENSG00000223503	0.000337574	0.00398586		1.94208	0	0.322	0.145036
ENSG00000271811	0.000337574	0.00398586		1.94208	0	0.322	0.145036
ENSG00000015520	0.000339773	0.00400582	NPC1L1	2.91311	1.01053	0.920001	0.966906
ENSG00000140025	0.000339508	0.00400582	EFCAB11	26.218	18.1896	20.976	21.1269
ENSG00000204406	0.000339807	0.00400582	MBD5	23.3049	21.2212	13.57	13.5367
ENSG00000126005	0.000341994	0.00402946	MMP24-AS1	146.141	93.9795	127.19	91.0342
ENSG00000121774	0.000348146	0.00409976	KHDRBS1	13.5945	10.6106	6.90001	6.38158
ENSG00000144791	0.00034874	0.00410459	LIMD1	18.4497	7.579	14.214	10.1042
ENSG00000173908	0.000349862	0.00411561	KRT28	0.971038	0	0.138	0.241726
ENSG00000090661	0.000350614	0.00412008	CERS4	27.1891	26.2739	15.64	15.9056
ENSG00000124299	0.000350453	0.00412008	PEPD	10.6814	7.07373	5.52001	5.07626
ENSG00000205323	0.000352345	0.00413659	SARNP	19.9063	26.7791	11.868	19.2414
ENSG00000235438	0.000352577	0.00413659	ESRRAP2	2.91311	0.505266	0.828001	0.483453
ENSG00000236548	0.000352577	0.00413659	RNF217-AS1	2.91311	0.505266	0.828001	0.483453
ENSG00000119522	0.000353543	0.00414354	DENND1A	31.0732	29.3055	21.804	24.4627
ENSG00000247134	0.0003534	0.00414354		1.45656	0.505266	0.276	0.483453
ENSG00000236531	0.000357349	0.00418593		3.39863	2.52633	0.874001	1.30532
ENSG00000162664	0.0003591	0.00420422	ZNF326	4.85519	1.01053	2.53	1.98216
ENSG00000112159	0.000359317	0.00420454	MDN1	12.138	15.158	6.21001	9.76575
ENSG00000031003	0.000360325	0.00420967	FAM13B	22.3339	14.6527	17.434	17.3076
ENSG00000168461	0.000360125	0.00420967	RAB31	19.9063	11.6211	16.146	15.6639
ENSG00000229249	0.000360209	0.00420967	LINC00446	1.94208	0	0.644001	0.580144
ENSG00000055609	0.000360731	0.00421219	KMT2C	27.1891	31.8318	15.456	19.2898
ENSG00000197223	0.000361295	0.00421656	C1D	4.85519	3.0316	2.07	2.65899
ENSG00000225292	0.000362208	0.00422499		2.91311	1.5158	0.598001	0.628489
ENSG00000181826	0.000364052	0.00424428	RELL1	9.22486	7.07373	4.23201	4.25439
ENSG00000172840	0.000366124	0.00426619	PDP2	11.1669	4.5474	8.05001	6.91338
ENSG00000254837	0.000366396	0.00426711		2.91311	0	1.38	0.870215
ENSG00000065609	0.00036874	0.00429217	SNAP91	4.85519	3.53686	1.472	1.69209
ENSG00000183470	0.000370678	0.00431246		2.91311	1.01053	0.644001	0.483453
ENSG00000258825	0.000371209	0.00431638		2.91311	0.505266	0.552001	0.193381
ENSG00000079819	0.000373194	0.00433718	EPB41L2	31.0732	20.7159	22.908	19.1447
ENSG00000137574	0.000374244	0.00434711	TGS1	5.82623	9.0948	3.082	8.55712
ENSG00000172322	0.000378089	0.00438947	CLEC12A	1.94208	1.01053	0.368	0.580144
ENSG00000135679	0.000379169	0.0043997	MDM2	13.5945	5.55793	8.78601	5.6564
ENSG00000278811	0.000381734	0.00442716	LINC00624	11.6525	10.1053	4.96801	4.78618
ENSG00000224848	0.000385761	0.00447153		3.88415	1.5158	1.288	1.11194
ENSG00000176700	0.000387779	0.00449257	SCAND2P	58.2623	17.1791	44.2981	14.4552
ENSG00000144218	0.000391111	0.0045288	AFF3	26.7036	24.2528	16.606	16.8242
ENSG00000113719	0.000392824	0.00453718	ERGIC1	8.25383	4.04213	4.55401	3.96431
ENSG00000120519	0.00039231	0.00453718	SLC10A7	12.138	10.6106	4.27801	3.48086
ENSG00000171097	0.000393199	0.00453718	CCBL1	15.5366	8.08426	10.902	9.08892
ENSG00000173653	0.000392626	0.00453718	RCE1	5.82623	0	2.53	0.241726
ENSG00000185974	0.000393178	0.00453718	GRK1	1.45656	0	0.138	0.0483453
ENSG00000225718	0.000393266	0.00453718		18.4497	18.6949	7.17601	6.38158
ENSG00000258675	0.000393178	0.00453718		1.45656	0	0.138	0.0483453
ENSG00000277275	0.000393764	0.00454056		3.88415	2.52633	0.368	0.241726
ENSG00000166925	0.000394886	0.00455113	TSC22D4	9.22486	2.02107	4.55401	1.54705
ENSG00000152223	0.000395538	0.00455629	EPG5	8.73934	7.579	3.726	4.1577
ENSG00000039560	0.000396227	0.00456185	RAI14	16.9932	13.6422	8.87801	7.97697
ENSG00000132849	0.000398873	0.00458993	INADL	38.8415	41.4318	23.552	25.2362
ENSG00000083444	0.0004014	0.00461662	PLOD1	12.138	10.1053	5.98001	5.94647
ENSG00000122966	0.000401901	0.00461999	CIT	13.5945	14.1475	7.45201	9.76575
ENSG00000276997	0.000402748	0.00462732		1.45656	0	0.184	0.145036
ENSG00000257046	0.000403471	0.00463323		9.22486	6.56846	3.358	2.5623
ENSG00000144893	0.000404192	0.00463911	MED12L	13.109	9.0948	8.14201	8.07366
ENSG00000242641	0.000404726	0.00464284	LINC00971	4.85519	3.53686	2.208	3.33583
ENSG00000113108	0.000405205	0.00464353	APBB3	4.85519	2.52633	1.518	1.25698
ENSG00000214407	0.000405048	0.00464353		6.31175	4.04213	0.966001	0.435108
ENSG00000137727	0.000407656	0.00466753	ARHGAP20	4.36967	3.0316	1.38	1.64374
ENSG00000152926	0.00040772	0.00466753	ZNF117	5.34071	1.5158	2.53	1.83712
ENSG00000236532	0.000409582	0.00468643		3.39863	1.5158	0.874001	0.773525
ENSG00000144596	0.000410467	0.00469233	GRIP2	4.36967	1.5158	1.15	0.676834
ENSG00000225868	0.000410521	0.00469233		4.36967	1.01053	1.472	0.725179
ENSG00000152315	0.0004147	0.00473766	KCNK13	10.1959	11.1159	3.818	4.64115
ENSG00000260381	0.0004159	0.00474892		5.82623	3.0316	2.944	2.99741
ENSG00000101413	0.000416566	0.00475175	RPRD1B	10.6814	10.1053	5.52001	7.05841
ENSG00000261238	0.000416576	0.00475175		7.76831	2.02107	3.818	1.64374
ENSG00000272815	0.000419113	0.00477823		2.91311	0.505266	1.196	1.11194
ENSG00000232148	0.000420243	0.0047862	FMO11P	1.45656	0.505266	0.23	0.386762
ENSG00000258454	0.000420039	0.0047862		1.45656	0.505266	0.460001	1.25698
ENSG00000123992	0.000423987	0.00482388	DNPEP	9.71038	4.04213	5.06001	3.14244
ENSG00000250320	0.000423785	0.00482388		3.39863	2.52633	0.506001	0.531798
ENSG00000182979	0.000425976	0.00484404	MTA1	16.9932	10.1053	12.006	10.8293
ENSG00000064726	0.000427406	0.0048578	BTBD1	55.8347	56.5898	38.272	39.5948
ENSG00000196900	0.000427846	0.00486032	TEX43	1.94208	0.505266	0.276	0.193381
ENSG00000182132	0.000429032	0.00487129	KCNIP1	12.138	11.6211	6.34801	7.63856
ENSG00000011405	0.00043086	0.00488705	PIK3C2A	22.8194	20.7159	15.318	17.2593
ENSG00000164080	0.000430792	0.00488705	RAD54L2	20.3918	18.6949	11.04	10.781
ENSG00000243135	0.000431311	0.00488966	UGT1A3	14.0801	10.6106	5.65801	3.96431
ENSG00000237579	0.000433063	0.00490702	LINC01514	1.94208	1.5158	0.368	0.773525
ENSG00000248049	0.000434423	0.00491741	UBA6-AS1	16.9932	16.1685	8.74001	9.23395
ENSG00000259925	0.000434382	0.00491741		7.28279	4.04213	2.714	1.83712
ENSG00000135913	0.000436129	0.00493169	USP37	11.1669	13.1369	5.19801	7.6869
ENSG00000204683	0.000435988	0.00493169	C10orf113	6.79727	5.05266	3.496	4.39942
ENSG00000166432	0.000439813	0.00496644	ZMAT1	22.3339	22.737	12.098	13.0532
ENSG00000235945	0.000440098	0.00496644		1.45656	0.505266	0.0460001	0.0483453
ENSG00000254453	0.000440098	0.00496644	NAV2-AS2	1.45656	0.505266	0.0460001	0.0483453
ENSG00000279378	0.000440098	0.00496644		1.45656	0.505266	0.0460001	0.0483453
ENSG00000235271	0.00044238	0.00498966		0.971038	1.5158	0.0460001	0.338417
ENSG00000198252	0.000442967	0.00499373	STYX	7.76831	3.0316	4.60001	3.57755
ENSG00000174607	0.00044335	0.00499551	UGT8	3.39863	2.02107	1.012	1.25698
ENSG00000067167	0.000445174	0.00500829	TRAM1	3.39863	1.01053	1.058	0.773525
ENSG00000160883	0.000445838	0.00500829	HK3	1.45656	0.505266	0.0920001	0.0966906
ENSG00000227516	0.000445838	0.00500829		1.45656	0.505266	0.0920001	0.0966906
ENSG00000263120	0.000445838	0.00500829		1.45656	0.505266	0.0920001	0.0966906
ENSG00000267943	0.000445838	0.00500829		1.45656	0.505266	0.0920001	0.0966906
ENSG00000278392	0.000445838	0.00500829		1.45656	0.505266	0.0920001	0.0966906
ENSG00000124256	0.00044654	0.00501363	ZBP1	1.45656	0	0.322	0.386762
ENSG00000134516	0.000447313	0.00501977	DOCK2	19.9063	15.158	14.306	15.1804
ENSG00000026559	0.000451359	0.00505895	KCNG1	3.39863	0.505266	1.426	1.0636
ENSG00000138813	0.000451489	0.00505895	C4orf17	1.45656	0.505266	0.138	0.145036
ENSG00000244550	0.000451489	0.00505895		1.45656	0.505266	0.138	0.145036
ENSG00000148483	0.000453024	0.0050736	TMEM236	5.82623	3.0316	1.932	1.30532
ENSG00000264254	0.00045679	0.00511319		1.94208	1.01053	0.414001	0.628489
ENSG00000261310	0.000457253	0.00511579		1.45656	1.5158	0.0920001	0.241726
ENSG00000277022	0.000458475	0.00512688		3.88415	1.5158	1.012	0.676834
ENSG00000171408	0.000459355	0.00513155	PDE7B	11.6525	10.6106	4.92201	4.83453
ENSG00000205403	0.000459167	0.00513155	CFI	3.39863	1.5158	1.15	1.25698
ENSG00000224367	0.000460014	0.00513374	OACYLP	15.5366	6.0632	15.088	15.1321
ENSG00000257869	0.000459856	0.00513374		2.91311	1.01053	0.736001	0.628489
ENSG00000163634	0.0004608	0.00513993	THOC7	6.31175	6.56846	2.714	4.30273
ENSG00000168066	0.000461726	0.00514328	SF1	1.94208	0.505266	0.460001	0.580144
ENSG00000236240	0.000461796	0.00514328	GPC5-IT1	0.971038	1.01053	0.0920001	0.483453
ENSG00000275390	0.000461796	0.00514328		0.971038	1.01053	0.0920001	0.483453
ENSG00000134243	0.00046257	0.00514931	SORT1	13.109	7.07373	9.56801	9.04057
ENSG00000227456	0.000463418	0.00515616	LINC00310	8.73934	5.05266	3.588	2.51396
ENSG00000187037	0.000467437	0.00519617	GPR141	3.88415	2.02107	1.38	1.54705
ENSG00000234536	0.000467482	0.00519617	NA	1.94208	1.5158	0.23	0.386762
ENSG00000141447	0.00047136	0.00523403	OSBPL1A	27.1891	18.6949	21.804	21.3203
ENSG00000198633	0.000471188	0.00523403	ZNF534	3.39863	2.02107	0.782001	0.773525
ENSG00000145982	0.000474536	0.00526667	FARS2	17.9642	23.7475	9.10801	13.2466
[truncated: 20,187 more rows]
