# Supplementary material for: Vector Integration Sites Identification for Gene-Trap Screening in Mammalian Haploid Cells
Source: Sci Rep. 2017 Mar 17;7:44736. doi: 10.1038/srep44736 (PMC5356192; doi:10.1038/srep44736)
Supplement: Supplemental Datset 2 [file srep44736-s4.xls]

## Sheet: Results from Monfort 2015
From Table S3 of Monfort et al., 2015	CTRL Mean	CTRL Sd	Selected Mean	Selected SD	Ctrl %	Selected %	FC	P	FC of mutagenic insertions	Ctrl Sense%	Selected %
Hira	1.86	1.68	15.29	4.89	4.3e-05	0.0006	8.23	0.0005	10.63	1.6	6
Xist	1.29	1.38	23.43	9.98	2.9e-05	0.002214	18.22	0.0009	26	0.33	0.5
Spen	2.86	2.48	18.14	9.34	5.7e-05	0.002086	6.35	0.0018	9.14	2	21
Med25	1.14	1.07	9.43	4.12	4.3e-05	0.002	8.25	0.0022	11.2	0.33	8.5
Eed	5.29	3.64	16.29	7.65	0.000186	0.000529	3.08	0.0055	4.61	1.64	12.88
Nsd1	16.14	9.21	39.71	17.19	0.000529	0.0049	2.46	0.0068	3.45	1.3	7
Rbm12	1.57	1.13	7.43	3.99	2.9e-05	0.0002	4.73	0.0092	5	1	2.14
Cpne1	1.71	1.11	7.57	4.12	2.9e-05	0.000214	4.42	0.0092	4.43	1.2	2.21
Smarcad1	10.29	6.05	33.71	17.94	0.000229	0.001314	3.28	0.0128	4.63	1.68	5.97
Ubn2	0.71	0.76	4.86	2.79	0	0.000143	6.8	0.0157	10.33	1	7.75
Kdm5b	20.29	14.07	42.43	17.48	0.000471	0.001471	2.09	0.0163	3.12	1.52	13.79
Cnksr2	1.57	1.27	3.14	1.57	4.3e-05	8.6e-05	2	0.0171	2	2.33	3
Slc16a2	1	0.58	2	0.82	0.0001	0.0005	2	0.0177	1.33	6	1.33
Gm3139_2	0.14	0.38	2.14	1.95	0	0.000586	15	0.0224	N/A	N/A	1
Cdk8	2.29	1.5	11.57	8.3	4.3e-05	0.027029	5.06	0.0228	7	1.67	32.5
Gt(ROSA)26So	0.14	0.38	2	1.53	0	4.3e-05	14	0.0262	13	N/A	13
Tcf7l1	15.29	11.13	41.71	19.69	0.000343	0.0158	2.73	0.0265	5.35	0.81	8.66
Chadl	0.86	0.9	2.86	2.12	8.6e-05	0.013086	3.33	0.0327	2.33	4	4
Tll1	0.71	0.76	2.14	1.07	0	0.000157	3	0.0353	1.5	4	0.67
Scaf8	3.86	3.02	12.29	6.42	0.000929	0.012457	3.19	0.0382	5.1	0.59	1.96
Fbxw7	7.57	2.76	24.29	15.64	0.005771	0.035457	3.21	0.0459	4.17	2.5	44.5
Ep300	0.57	0.79	2.71	2.81	0	0.000143	4.75	0.0465	5	0.33	0.25
Usp31	0.71	0.76	2.14	1.07	1.4e-05	4.3e-05	3	0.0465	4.33	1.5	4.5

## Sheet: Reanalyzed Results with VISITs
ID	Gene_Symbol	Combined_FDR
ENSMUSG00000055799	Tcf7l1	6.35601e-45
ENSMUSG00000022702	Hira	4.50223e-31
ENSMUSG00000099908	Gm28539	9.46273e-30
ENSMUSG00000085715	Tsix	1.44049e-22
ENSMUSG00000040761	Spen	2.59454e-19
ENSMUSG00000086503	Xist	1.13128e-18
ENSMUSG00000021488	Nsd1	1.45073e-18
ENSMUSG00000030619	Eed	3.49801e-17
ENSMUSG00000002968	Med25	1.06016e-15
ENSMUSG00000042207	Kdm5b	8.69883e-15
ENSMUSG00000043323	Fbrsl1	1.09356e-14
ENSMUSG00000029920	Smarcad1	5.25487e-14
ENSMUSG00000059552	Trp53	1.17865e-12
ENSMUSG00000104501	Gm37736	8.57674e-12
ENSMUSG00000027344	Fsip1	3.66652e-09
ENSMUSG00000098950	Gm28036	4.20756e-08
ENSMUSG00000031565	Fgfr1	2.48361e-07
ENSMUSG00000036356	Csgalnact1	3.54494e-07
ENSMUSG00000045659	Plekha7	4.53956e-07
ENSMUSG00000053411	Cbx7	6.1861e-07
ENSMUSG00000029635	Cdk8	9.56848e-07
ENSMUSG00000086429	Gt(ROSA)26Sor	1.19498e-06
ENSMUSG00000089824	Rbm12	2.08654e-06
ENSMUSG00000074643	Cpne1	3.68548e-06
ENSMUSG00000029836	Cbx3	4.71249e-06
ENSMUSG00000017548	Suz12	4.71249e-06
ENSMUSG00000013089	Etv5	8.70992e-06
ENSMUSG00000075254	Heg1	2.92384e-05
ENSMUSG00000042446	Zmym4	3.77437e-05
ENSMUSG00000028578	Caap1	5.39567e-05
ENSMUSG00000046201	Scaf8	7.71589e-05
ENSMUSG00000000276	Dgke	8.12649e-05
ENSMUSG00000022479	Vdr	8.7639e-05
ENSMUSG00000005501	Usp40	0.000115354
ENSMUSG00000063873	Slc24a3	0.000117276
ENSMUSG00000062683	Atp5g2	0.000160799
ENSMUSG00000063406	Tmed5	0.000160799
ENSMUSG00000036180	Gatad2a	0.000163266
ENSMUSG00000029629	Phf14	0.000212713
ENSMUSG00000079173	Zan	0.00029301
ENSMUSG00000029782	Tmem209	0.000310564
ENSMUSG00000037196	Pacrg	0.000337407
ENSMUSG00000031232	Magt1	0.000341108
ENSMUSG00000001995	Sipa1l2	0.000666602
ENSMUSG00000020196	Cabin1	0.000716205
ENSMUSG00000060512	0610040J01Rik	0.000725062
ENSMUSG00000033863	Klf9	0.000847638
ENSMUSG00000075033	Nxpe3	0.000889092
ENSMUSG00000038056	Kmt2c	0.00127817
ENSMUSG00000028252	Ccnc	0.00142507
ENSMUSG00000034416	Pkd1l2	0.00151981
ENSMUSG00000001415	Smg5	0.00151981
ENSMUSG00000078639	Gm12695	0.00151981
ENSMUSG00000050022	Amz1	0.00152507
ENSMUSG00000030849	Fgfr2	0.00158397
ENSMUSG00000087259	2610035D17Rik	0.00159342
ENSMUSG00000095538	Gm21983	0.0018325
ENSMUSG00000042680	Garem	0.00232731
ENSMUSG00000030092	Cntn6	0.00259719
ENSMUSG00000057897	Camk2b	0.00270243
ENSMUSG00000096056	Gm21986	0.00299949
ENSMUSG00000090023	Gm16302	0.00299949
ENSMUSG00000038518	Jarid2	0.00305601
ENSMUSG00000040524	Zfp609	0.00305601
ENSMUSG00000100534	Gm816	0.00381587
ENSMUSG00000038538	Ubn2	0.00414466
ENSMUSG00000040749	Siah1b	0.00448537
ENSMUSG00000028964	Park7	0.00470566
ENSMUSG00000057522	Spop	0.00557271
ENSMUSG00000089761	Vmn2r-ps111	0.00557271
ENSMUSG00000047193	Dync2h1	0.00630164
ENSMUSG00000078706	Gm53	0.00693916
ENSMUSG00000033114	Slc35d2	0.00721105
ENSMUSG00000029086	Prom1	0.00737888
ENSMUSG00000006288	Ttc5	0.00770449
ENSMUSG00000046314	Stxbp6	0.00919479
ENSMUSG00000009394	Syn2	0.00923771
ENSMUSG00000060862	Zbtb40	0.00925619
ENSMUSG00000056537	Rlim	0.00925619
ENSMUSG00000048148	Nwd1	0.00925619
ENSMUSG00000080840	Gm11349	0.00925619
ENSMUSG00000070643	Sox13	0.00980062
ENSMUSG00000100046	Gm29232	0.0103737
ENSMUSG00000031302	Nlgn3	0.0103827
ENSMUSG00000027615	Hps3	0.0108806
ENSMUSG00000028086	Fbxw7	0.0110013
ENSMUSG00000031758	Cdyl2	0.0123193
ENSMUSG00000047911	Npm2	0.0123635
ENSMUSG00000030335	Mrpl51	0.0124344
ENSMUSG00000074832	2410141K09Rik	0.0130398
ENSMUSG00000040943	Tet2	0.0141915
ENSMUSG00000040569	Slc26a7	0.0148902
ENSMUSG00000102775	Gm38160	0.0150815
ENSMUSG00000099703	Gm28285	0.0159664
ENSMUSG00000091183	Gm5141	0.0183467
ENSMUSG00000029299	Abcg3	0.0183467
ENSMUSG00000024259	Slc25a46	0.0188683
ENSMUSG00000079484	Phyhd1	0.0189645
ENSMUSG00000052479	A330008L17Rik	0.0196103
ENSMUSG00000100178	Gm5267	0.0203976
ENSMUSG00000029141	Slc4a1ap	0.0209252
ENSMUSG00000105695	Gm43327	0.0209252
ENSMUSG00000063160	Numbl	0.0210598
ENSMUSG00000024241	Sos1	0.0210598
ENSMUSG00000086219	Srrm4os	0.0219199
ENSMUSG00000022652	Morc1	0.0219199
ENSMUSG00000105987	AI506816	0.0236218
ENSMUSG00000099041	Gm28035	0.0252743
ENSMUSG00000034206	Polq	0.0292319
ENSMUSG00000086012	Gm15902	0.02946
ENSMUSG00000028766	Alpl	0.0320632
ENSMUSG00000019806	Aig1	0.032202
ENSMUSG00000030956	Fam53b	0.0330552
ENSMUSG00000039678	Tbc1d13	0.0331062
ENSMUSG00000030424	Zfp939	0.0340589
ENSMUSG00000074582	Arfgef2	0.0340589
ENSMUSG00000036820	Amdhd2	0.0347003
ENSMUSG00000035109	Shc4	0.035015
ENSMUSG00000052760	A630001G21Rik	0.035015
ENSMUSG00000027187	Cat	0.0369208
ENSMUSG00000024240	Epc1	0.0372857
ENSMUSG00000042505	Sdhaf3	0.0388567
ENSMUSG00000028179	Cth	0.0405461
ENSMUSG00000033871	Ppargc1b	0.0415507
ENSMUSG00000045658	Pid1	0.0428716
ENSMUSG00000021027	Ralgapa1	0.0436225
ENSMUSG00000028051	Hcn3	0.0436225
ENSMUSG00000035314	Gdpd5	0.0436225
ENSMUSG00000064115	Cadm2	0.0436225
ENSMUSG00000032548	Slco2a1	0.0436225
ENSMUSG00000033676	Gabrb3	0.0437746
ENSMUSG00000026347	Tmem163	0.0437746
ENSMUSG00000024227	Pdzph1	0.0443116
ENSMUSG00000035171	1110059E24Rik	0.0443116
ENSMUSG00000105264	Gm42716	0.0448994
ENSMUSG00000038009	Dnajc22	0.0451291
ENSMUSG00000069089	Cdk7	0.0465287
ENSMUSG00000009575	Cbx5	0.0475324
ENSMUSG00000024238	Zeb1	0.0475324
ENSMUSG00000079330	Lemd1	0.0475324
ENSMUSG00000000149	Gna12	0.0479758
ENSMUSG00000062995	Ica1	0.0479758
ENSMUSG00000032116	Stt3a	0.0488008
ENSMUSG00000034009	Rxfp1	0.050704
ENSMUSG00000055632	Hmcn2	0.050704
ENSMUSG00000096923	A730071L15Rik	0.0543391
ENSMUSG00000101233	Gm29242	0.0543681
ENSMUSG00000098078	Gm26992	0.0543681
ENSMUSG00000036885	Arhgef26	0.0551957
ENSMUSG00000041117	Ccdc8	0.0551957
ENSMUSG00000020256	Aldh1l2	0.0592959
ENSMUSG00000039233	Tbce	0.0599237
ENSMUSG00000024045	Akap8	0.0636319
ENSMUSG00000033207	Mamdc2	0.0639961
ENSMUSG00000024366	Gfra3	0.0648105
ENSMUSG00000026815	Gfi1b	0.0648105
ENSMUSG00000036867	Smad6	0.0648105
ENSMUSG00000018830	Myh11	0.0648105
ENSMUSG00000031709	Tbc1d9	0.0656344
ENSMUSG00000063317	Usp31	0.0656344
ENSMUSG00000056508	1700001K19Rik	0.0656344
ENSMUSG00000020354	Sgcd	0.0656476
ENSMUSG00000041975	Mettl8	0.0656476
ENSMUSG00000063919	Srrm4	0.0660584
ENSMUSG00000063765	Chadl	0.0660584
ENSMUSG00000029863	Casp2	0.0677343
ENSMUSG00000020515	Cnot8	0.0691456
ENSMUSG00000020524	Gria1	0.0736029
ENSMUSG00000090564	A430057M04Rik	0.073785
ENSMUSG00000041565	L3mbtl4	0.0774165
ENSMUSG00000090164	BC035044	0.0774165
ENSMUSG00000024727	Trpm6	0.078419
ENSMUSG00000074136	4930513N10Rik	0.078419
ENSMUSG00000034525	Ice1	0.078419
ENSMUSG00000002908	Kcnn1	0.078419
ENSMUSG00000049336	Tenm2	0.078419
ENSMUSG00000046589	Lrrc8e	0.0797311
ENSMUSG00000032238	Rora	0.0800847
ENSMUSG00000078612	1700024P16Rik	0.0800847
ENSMUSG00000020246	Hcfc2	0.0819122
ENSMUSG00000036814	Slc6a20a	0.0819122
ENSMUSG00000036306	Lzts1	0.0826274
ENSMUSG00000055373	Fut9	0.0826274
ENSMUSG00000040125	Gpr26	0.0826274
ENSMUSG00000026341	Actr3	0.0826274
ENSMUSG00000055494	Gm14168	0.0829417
ENSMUSG00000006930	Hap1	0.0829417
ENSMUSG00000045752	Tssc4	0.0832225
ENSMUSG00000050840	Cdh20	0.083585
ENSMUSG00000009246	Trpm5	0.083585
ENSMUSG00000024424	Ttc39c	0.083585
ENSMUSG00000100593	1700119H24Rik	0.084654
ENSMUSG00000004347	Pde1c	0.0857046
ENSMUSG00000021414	Fam217a	0.088868
ENSMUSG00000028461	Ccdc107	0.088868
ENSMUSG00000022422	Dscc1	0.0894505
ENSMUSG00000101225	1700008J07Rik	0.0912574
ENSMUSG00000034601	2700049A03Rik	0.0924188
ENSMUSG00000034645	Zyg11a	0.0930118
ENSMUSG00000031990	Jam3	0.0932726
ENSMUSG00000084128	Esrp2	0.0932726
ENSMUSG00000022306	Zfpm2	0.0932726
ENSMUSG00000030286	Emc3	0.0933173
ENSMUSG00000032691	Nlrp3	0.0933899
ENSMUSG00000063760	Rnf217	0.0942147
ENSMUSG00000018481	Appbp2	0.0952499
ENSMUSG00000021997	Lrrc63	0.0970935
ENSMUSG00000021262	Evl	0.0994348
ENSMUSG00000059495	Arhgef12	0.0994348
ENSMUSG00000005981	Trap1	0.0996015
ENSMUSG00000032023	4931429I11Rik	0.0996934
ENSMUSG00000038759	Nup205	0.100194
ENSMUSG00000011034	Slc5a1	0.100949
ENSMUSG00000060098	Prmt7	0.10153
ENSMUSG00000028068	Iqgap3	0.101808
ENSMUSG00000025269	Apex2	0.103558
ENSMUSG00000042104	Uggt2	0.105975
ENSMUSG00000037400	Atp11b	0.1107
ENSMUSG00000035725	Prkx	0.113118
ENSMUSG00000031936	Hephl1	0.113166
ENSMUSG00000044328	Trp53i13	0.115156
ENSMUSG00000027217	Tspan18	0.116047
ENSMUSG00000021892	Sh3bp5	0.116153
ENSMUSG00000006462	A530013C23Rik	0.116153
ENSMUSG00000047671	Tctex1d4	0.116208
ENSMUSG00000092004	Gm17482	0.118844
ENSMUSG00000055067	Smyd3	0.119132
ENSMUSG00000068921	Dap3	0.119421
ENSMUSG00000036962	Cfap221	0.12346
ENSMUSG00000050783	Htr1f	0.12576
ENSMUSG00000034748	Sirt6	0.12576
ENSMUSG00000029463	Fam216a	0.128207
ENSMUSG00000024207	Acsbg2	0.129481
ENSMUSG00000003872	Lin7b	0.130586
ENSMUSG00000086364	Gm11751	0.130586
ENSMUSG00000000399	Ndufa9	0.13061
ENSMUSG00000035032	Nek11	0.130654
ENSMUSG00000026116	Tmem131	0.133056
ENSMUSG00000106008	Gm42920	0.134039
ENSMUSG00000099706	Gm29536	0.135143
ENSMUSG00000033707	Lrrc24	0.135246
ENSMUSG00000041132	N4bp2l1	0.135589
ENSMUSG00000100851	Gm28928	0.135589
ENSMUSG00000105423	Gm36814	0.135589
ENSMUSG00000038290	Smg6	0.13603
ENSMUSG00000038473	Nos1ap	0.137338
ENSMUSG00000028106	Rprd2	0.138215
ENSMUSG00000085207	Gm11767	0.144032
ENSMUSG00000023495	Pcbp4	0.144319
ENSMUSG00000100130	Gm28379	0.149614
ENSMUSG00000019846	Lama4	0.149742
ENSMUSG00000086336	Gm12979	0.149742
ENSMUSG00000014778	Fhod1	0.151549
ENSMUSG00000060743	H3f3a	0.151549
ENSMUSG00000033703	Fuk	0.152456
ENSMUSG00000028702	Rad54l	0.153079
ENSMUSG00000033174	Mgll	0.153079
ENSMUSG00000018001	Cyth3	0.153997
ENSMUSG00000024587	Nars	0.153997
ENSMUSG00000097815	Gm26809	0.15561
ENSMUSG00000039542	Ncam1	0.155952
ENSMUSG00000040040	Ift88	0.155952
ENSMUSG00000027804	Ppid	0.155952
ENSMUSG00000037826	Ppm1k	0.15604
ENSMUSG00000006456	Rbm14	0.16607
ENSMUSG00000034807	Colgalt1	0.167497
ENSMUSG00000018474	Chd3	0.168457
ENSMUSG00000035367	Rmi1	0.168457
ENSMUSG00000035614	Fam179b	0.168457
ENSMUSG00000100371	Gm29669	0.168457
ENSMUSG00000101912	1700052I22Rik	0.168457
ENSMUSG00000038718	Pbx3	0.168457
ENSMUSG00000023972	Ptk7	0.168457
ENSMUSG00000058897	Col25a1	0.169583
ENSMUSG00000037279	Ovol2	0.170203
ENSMUSG00000062991	Nrg1	0.170203
ENSMUSG00000071302	2610044O15Rik8	0.170203
ENSMUSG00000086327	Slfn5os	0.170308
ENSMUSG00000003123	Lipe	0.172365
ENSMUSG00000024151	Msh2	0.172365
ENSMUSG00000050530	Fam171a1	0.172365
ENSMUSG00000051777	Iqcj	0.172365
ENSMUSG00000086892	4933430M04Rik	0.173672
ENSMUSG00000097695	Gm26905	0.173672
ENSMUSG00000074343	Gldnos	0.178316
ENSMUSG00000025609	Mkln1	0.179628
ENSMUSG00000038312	Edem2	0.179628
ENSMUSG00000047881	Rell1	0.180369
ENSMUSG00000105658	Gm43531	0.181516
ENSMUSG00000045248	Med26	0.181516
ENSMUSG00000032589	Bsn	0.18169
ENSMUSG00000091556	Gm14569	0.18169
ENSMUSG00000029110	Rnf4	0.184075
ENSMUSG00000034928	Rnf44	0.184473
ENSMUSG00000041268	Dmxl2	0.184473
ENSMUSG00000058440	Nrf1	0.186477
ENSMUSG00000018761	Mpdu1	0.187011
ENSMUSG00000021785	Ngly1	0.187011
ENSMUSG00000022812	Gsk3b	0.187011
ENSMUSG00000037236	Matr3	0.187011
ENSMUSG00000071176	Arhgef10	0.187011
ENSMUSG00000043924	Ncmap	0.187068
ENSMUSG00000054612	Mgmt	0.18867
ENSMUSG00000031289	Il13ra2	0.190302
ENSMUSG00000020866	Cacna1g	0.190366
ENSMUSG00000066279	Chrna10	0.190366
ENSMUSG00000031583	Wrn	0.190366
ENSMUSG00000003746	Man1a	0.191465
ENSMUSG00000048376	F2r	0.191465
ENSMUSG00000011486	Slc25a41	0.193485
ENSMUSG00000027748	Trpc4	0.195947
ENSMUSG00000031147	Magix	0.195947
ENSMUSG00000046152	Fut10	0.196883
ENSMUSG00000038602	Slc35f1	0.198189
ENSMUSG00000083307	AA414768	0.198189
ENSMUSG00000029505	Ep400	0.20479
ENSMUSG00000038128	Camk4	0.208852
ENSMUSG00000090000	Ier3ip1	0.210504
ENSMUSG00000101565	1700003L19Rik	0.210504
ENSMUSG00000021866	Anxa11	0.213338
ENSMUSG00000039840	Epg5	0.213478
ENSMUSG00000040007	Bahd1	0.216781
ENSMUSG00000032525	Nktr	0.220057
ENSMUSG00000100603	1700129L04Rik	0.223105
ENSMUSG00000004791	Pgf	0.224597
ENSMUSG00000029723	Tsc22d4	0.224597
ENSMUSG00000036864	Proser3	0.22545
ENSMUSG00000043659	Npsr1	0.226257
ENSMUSG00000023328	Ache	0.226257
ENSMUSG00000008932	Slc1a7	0.226867
ENSMUSG00000047528	Als2cr12	0.226867
ENSMUSG00000055707	Klhl26	0.226867
ENSMUSG00000031596	Slc7a2	0.226867
ENSMUSG00000029681	Bcl7b	0.227871
ENSMUSG00000075704	Txnrd2	0.227871
ENSMUSG00000066760	Psg16	0.228306
ENSMUSG00000032006	Pdgfd	0.229278
ENSMUSG00000051359	Ncald	0.233378
ENSMUSG00000040345	Arhgap9	0.234785
ENSMUSG00000047712	Ust	0.235431
ENSMUSG00000019856	Fam184a	0.236092
ENSMUSG00000022442	Ttll1	0.236092
ENSMUSG00000025050	Pcgf6	0.236092
ENSMUSG00000041440	Gk5	0.236092
ENSMUSG00000101792	Gm28447	0.236092
ENSMUSG00000061306	Slc38a10	0.243822
ENSMUSG00000085687	Gm16153	0.24413
ENSMUSG00000002957	Ap2a2	0.247377
ENSMUSG00000029502	Golga3	0.247377
ENSMUSG00000034544	Rsrc1	0.247377
ENSMUSG00000044550	Tceal3	0.247551
ENSMUSG00000027674	Pex5l	0.247697
ENSMUSG00000025373	Rnf41	0.24838
ENSMUSG00000020863	Luc7l3	0.257594
ENSMUSG00000058690	Ccser2	0.257594
ENSMUSG00000097148	Gm3839	0.257594
ENSMUSG00000032602	Slc25a20	0.259695
ENSMUSG00000102574	Gm33206	0.260369
ENSMUSG00000017978	Cadps2	0.261993
ENSMUSG00000034810	Scn7a	0.262472
ENSMUSG00000028246	Faxc	0.262798
ENSMUSG00000053825	Ppfia2	0.262798
ENSMUSG00000097893	1700034P13Rik	0.262798
ENSMUSG00000105530	Gm43829	0.262798
ENSMUSG00000025280	Polr3a	0.26504
ENSMUSG00000028124	Gclm	0.266895
ENSMUSG00000101337	Dnah7c	0.267748
ENSMUSG00000031714	Gab1	0.268628
ENSMUSG00000007815	Rhoa	0.268673
ENSMUSG00000016918	Sulf1	0.268673
ENSMUSG00000052949	Rnf157	0.268673
ENSMUSG00000021575	Ahrr	0.268673
ENSMUSG00000020333	Acsl6	0.269245
ENSMUSG00000074824	Rslcan18	0.269245
ENSMUSG00000086949	Gm13066	0.269245
ENSMUSG00000090173	Fbxw10	0.269245
ENSMUSG00000018507	Trpv2	0.273147
ENSMUSG00000066037	Hnrnpr	0.273147
ENSMUSG00000078926	Cdc20b	0.273147
ENSMUSG00000074212	Dnajb14	0.274753
ENSMUSG00000043542	Zc2hc1a	0.274937
ENSMUSG00000056698	Elmod3	0.274937
ENSMUSG00000087140	Gm11376	0.276118
ENSMUSG00000004880	Lbr	0.276521
ENSMUSG00000015766	Eps8	0.276521
ENSMUSG00000036106	Prr5	0.276521
ENSMUSG00000038650	Rnh1	0.276611
ENSMUSG00000035021	Baz1a	0.276639
ENSMUSG00000026615	Eprs	0.276639
ENSMUSG00000023044	Csad	0.277029
ENSMUSG00000031981	Capn9	0.277029
ENSMUSG00000085858	Gm15831	0.277029
ENSMUSG00000101265	Gm29099	0.279974
ENSMUSG00000032556	Bfsp2	0.2801
ENSMUSG00000040270	Bach2	0.280858
ENSMUSG00000021733	Slc4a7	0.284914
ENSMUSG00000032368	Zic1	0.284914
ENSMUSG00000098145	Gm26936	0.284914
ENSMUSG00000031555	Adam9	0.285371
ENSMUSG00000079056	Kcnip3	0.286577
ENSMUSG00000039179	Tekt5	0.286577
ENSMUSG00000007379	Dennd2c	0.287369
ENSMUSG00000026211	Obsl1	0.287369
ENSMUSG00000036893	Ehmt1	0.287369
ENSMUSG00000022498	Txndc11	0.287974
ENSMUSG00000002496	Tsc2	0.288836
ENSMUSG00000022867	Usp25	0.289954
ENSMUSG00000041961	Znrf3	0.289954
ENSMUSG00000041840	Haus1	0.290762
ENSMUSG00000053166	Cdh22	0.292619
ENSMUSG00000054417	Cyp3a44	0.292619
ENSMUSG00000032449	Slc25a36	0.294841
ENSMUSG00000031916	Cog8	0.2949
ENSMUSG00000047613	A430005L14Rik	0.296608
ENSMUSG00000022048	Dpysl2	0.296838
ENSMUSG00000035329	Fbxo33	0.296838
ENSMUSG00000038072	Galnt11	0.296838
ENSMUSG00000003546	Klc4	0.296838
ENSMUSG00000032352	Lrrc1	0.297616
ENSMUSG00000043962	Thrap3	0.298689
ENSMUSG00000025724	Sec11a	0.30126
ENSMUSG00000034088	Hdlbp	0.30126
ENSMUSG00000079057	Cyp4v3	0.30126
ENSMUSG00000005886	Ncoa2	0.302401
ENSMUSG00000002633	Shh	0.302401
ENSMUSG00000031988	Vps26b	0.303192
ENSMUSG00000097335	Gm26563	0.303589
ENSMUSG00000000278	Scpep1	0.306544
ENSMUSG00000004207	Psap	0.306544
ENSMUSG00000024019	Cmtr1	0.306544
ENSMUSG00000025665	Rps6ka6	0.306544
ENSMUSG00000055541	Lair1	0.306544
ENSMUSG00000073792	Alg6	0.306544
ENSMUSG00000075000	Nrbf2	0.307903
ENSMUSG00000103393	Gm38304	0.310006
ENSMUSG00000075480	Gm10840	0.311848
ENSMUSG00000062170	Fmr1nb	0.313175
ENSMUSG00000030681	Mvp	0.313892
ENSMUSG00000022443	Myh9	0.31497
ENSMUSG00000025738	Fbxl16	0.31497
ENSMUSG00000035596	Mboat7	0.31497
ENSMUSG00000035681	Kcnc2	0.315879
ENSMUSG00000028558	Calr4	0.319636
ENSMUSG00000037358	4930578C19Rik	0.319655
ENSMUSG00000085454	Grip1os3	0.319655
ENSMUSG00000026385	Dbi	0.319789
ENSMUSG00000036890	Gtdc1	0.319789
ENSMUSG00000085053	Gm14809	0.319789
ENSMUSG00000107287	Gm43458	0.32206
ENSMUSG00000028188	Spata1	0.323395
ENSMUSG00000075600	Zc3h3	0.323395
ENSMUSG00000047146	Tet1	0.324709
ENSMUSG00000087236	Gm1305	0.325709
ENSMUSG00000101574	1700112H15Rik	0.325709
ENSMUSG00000031639	Tlr3	0.326775
ENSMUSG00000035232	Pdk3	0.326775
ENSMUSG00000096537	1190003K10Rik	0.326775
ENSMUSG00000049939	Lrrc4	0.326775
ENSMUSG00000025277	Abhd6	0.327396
ENSMUSG00000040648	Ppip5k2	0.327396
ENSMUSG00000085876	Gm12409	0.327396
ENSMUSG00000086236	5830418P13Rik	0.32818
ENSMUSG00000031918	Mtmr2	0.328607
ENSMUSG00000038047	Haus6	0.328607
ENSMUSG00000021852	Slc35f4	0.328773
ENSMUSG00000097932	C430039J16Rik	0.329568
ENSMUSG00000041592	Sdk2	0.333191
ENSMUSG00000042298	Ttc19	0.334621
ENSMUSG00000028136	Snx27	0.336073
ENSMUSG00000034706	Dnaic2	0.33705
ENSMUSG00000000001	Gnai3	0.341565
ENSMUSG00000018340	Anxa6	0.341733
ENSMUSG00000034394	Lif	0.341733
ENSMUSG00000048921	Zfp689	0.341733
ENSMUSG00000078495	Gm13157	0.341733
ENSMUSG00000097533	Gm26590	0.341733
ENSMUSG00000012819	Cdh23	0.342411
ENSMUSG00000009376	Met	0.343031
ENSMUSG00000043461	Sptssb	0.343031
ENSMUSG00000031782	Coq9	0.343761
ENSMUSG00000071350	Setdb2	0.343761
ENSMUSG00000102608	Gm37267	0.343761
ENSMUSG00000105811	Gm42707	0.343761
ENSMUSG00000022105	Rb1	0.346207
ENSMUSG00000022750	Klhl22	0.346207
ENSMUSG00000044813	Shb	0.346207
ENSMUSG00000106567	2010309G21Rik	0.346207
ENSMUSG00000019852	Arfgef3	0.347395
ENSMUSG00000106447	Gm42957	0.347395
ENSMUSG00000017929	B4galt5	0.347981
ENSMUSG00000019178	Styxl1	0.347981
ENSMUSG00000031644	Nek1	0.347981
ENSMUSG00000086257	4930548K13Rik	0.349571
ENSMUSG00000099370	Platr10	0.349571
ENSMUSG00000000266	Mid2	0.349844
ENSMUSG00000025468	Caly	0.349844
ENSMUSG00000026342	Slc35f5	0.349844
ENSMUSG00000026608	Kctd3	0.349844
ENSMUSG00000030930	Chst15	0.349844
ENSMUSG00000042305	Tmem183a	0.349844
ENSMUSG00000029705	Cux1	0.349844
ENSMUSG00000025279	Dnase1l3	0.351408
ENSMUSG00000026483	Fam129a	0.351408
ENSMUSG00000037416	Dmxl1	0.351408
ENSMUSG00000074807	Gm10762	0.351408
ENSMUSG00000091455	Otogl	0.352699
ENSMUSG00000018809	Smyd4	0.356653
ENSMUSG00000034127	Tspan8	0.356653
ENSMUSG00000034163	Zfc3h1	0.356653
ENSMUSG00000059022	Kcp	0.356653
ENSMUSG00000079502	1700101E01Rik	0.356653
ENSMUSG00000106874	Gm20186	0.356653
ENSMUSG00000047221	Fam185a	0.359682
ENSMUSG00000086451	4933431K23Rik	0.359682
ENSMUSG00000058881	Zfp516	0.359731
ENSMUSG00000019948	Actr6	0.360636
ENSMUSG00000022032	Scara5	0.360636
ENSMUSG00000027429	Sec23b	0.360636
ENSMUSG00000027865	Gdap2	0.360636
ENSMUSG00000030380	Mzf1	0.360636
ENSMUSG00000071014	Ndufb6	0.360636
ENSMUSG00000028677	Rnf220	0.3608
ENSMUSG00000029088	Kcnip4	0.364425
ENSMUSG00000038564	Ift172	0.364425
ENSMUSG00000040852	Plekhh2	0.364425
ENSMUSG00000086968	4933431E20Rik	0.364425
ENSMUSG00000018848	Rars	0.368275
ENSMUSG00000052981	Ube2ql1	0.368275
ENSMUSG00000021556	Golm1	0.368419
ENSMUSG00000075416	Gm14488	0.368633
ENSMUSG00000024423	Impact	0.368633
ENSMUSG00000032452	Clstn2	0.368748
ENSMUSG00000053799	Exoc6	0.368748
ENSMUSG00000072419	Dppa2	0.368748
ENSMUSG00000062421	Arf2	0.368768
ENSMUSG00000002845	Tmem39a	0.369195
ENSMUSG00000084205	Gm8061	0.369195
ENSMUSG00000032737	Inppl1	0.370736
ENSMUSG00000042477	Tfap2e	0.370736
ENSMUSG00000048720	Tbc1d12	0.370736
ENSMUSG00000072889	Nfxl1	0.370736
ENSMUSG00000035024	Ncapd3	0.371662
ENSMUSG00000028568	Btf3l4	0.371931
ENSMUSG00000028703	Lrrc41	0.373616
ENSMUSG00000086940	Gm12746	0.377108
ENSMUSG00000096630	Vmn2r26	0.377256
ENSMUSG00000028825	Rhd	0.383731
ENSMUSG00000033128	Gga1	0.384252
ENSMUSG00000072995	Cpxcr1	0.384462
ENSMUSG00000038074	Fkbp14	0.384721
ENSMUSG00000036095	Dgkb	0.384867
ENSMUSG00000106603	Gm43509	0.384867
ENSMUSG00000103156	Gm38293	0.385399
ENSMUSG00000031788	Kifc3	0.385573
ENSMUSG00000033444	Specc1l	0.386671
ENSMUSG00000054594	Oscar	0.386785
ENSMUSG00000032094	Cd3d	0.386945
ENSMUSG00000028327	Stra6l	0.392183
ENSMUSG00000018559	Ctdnep1	0.392462
ENSMUSG00000003810	Mast2	0.393525
ENSMUSG00000040455	Usp45	0.394582
ENSMUSG00000039546	Ajap1	0.394821
ENSMUSG00000026866	Kynu	0.398797
ENSMUSG00000105834	Gm43159	0.398797
ENSMUSG00000032740	Ccdc88a	0.400699
ENSMUSG00000000159	Igsf5	0.400979
ENSMUSG00000090399	Gm38399	0.403342
ENSMUSG00000036972	Zic4	0.405175
ENSMUSG00000095139	Pou3f2	0.405332
ENSMUSG00000014074	Rnf168	0.408283
ENSMUSG00000030029	Lrig1	0.408283
ENSMUSG00000019278	Dpep1	0.409341
ENSMUSG00000020393	Kremen1	0.409341
ENSMUSG00000097163	BC051077	0.411793
ENSMUSG00000031640	Klkb1	0.414937
ENSMUSG00000073423	Zfp414	0.416033
ENSMUSG00000085112	A530072M11Rik	0.417221
ENSMUSG00000102367	Kiss1	0.418853
ENSMUSG00000041247	Lamp3	0.425418
ENSMUSG00000021391	Cenpp	0.428721
ENSMUSG00000086134	Gm16159	0.428721
ENSMUSG00000016028	Celsr1	0.429505
ENSMUSG00000020542	Myocd	0.429505
ENSMUSG00000029055	Plch2	0.429505
ENSMUSG00000032239	Rp9	0.429505
ENSMUSG00000037526	Atg14	0.429505
ENSMUSG00000038248	Sobp	0.429505
ENSMUSG00000040097	Flywch1	0.429505
ENSMUSG00000046442	Ppm1e	0.429505
ENSMUSG00000076435	Acsf2	0.429505
ENSMUSG00000083990	Gm12101	0.429505
ENSMUSG00000029076	Sdf4	0.429543
ENSMUSG00000009630	Ppp2cb	0.430273
ENSMUSG00000016510	Mtif3	0.430273
ENSMUSG00000022371	Col14a1	0.430273
ENSMUSG00000025586	Cpeb1	0.430273
ENSMUSG00000029423	Piwil1	0.430273
ENSMUSG00000032898	Fbxo21	0.430273
ENSMUSG00000036661	Dennd3	0.430273
ENSMUSG00000037239	Spred3	0.430273
ENSMUSG00000064798	n-R5s193	0.430273
ENSMUSG00000104565	NA	0.430273
ENSMUSG00000097560	Gm26904	0.430273
ENSMUSG00000015143	Actn1	0.43032
ENSMUSG00000025203	Scd2	0.43032
ENSMUSG00000035200	Chrnb4	0.43032
ENSMUSG00000073643	Wdfy1	0.43032
ENSMUSG00000038080	Kdm1b	0.430627
ENSMUSG00000000263	Glra1	0.430724
ENSMUSG00000060716	Plekhh1	0.430724
ENSMUSG00000040370	Lyrm5	0.430804
ENSMUSG00000061259	Tmprss11d	0.430804
ENSMUSG00000025959	Klf7	0.430804
ENSMUSG00000011158	Brf1	0.431123
ENSMUSG00000021403	Serpinb9b	0.431123
ENSMUSG00000025610	Map3k7cl	0.431123
ENSMUSG00000032360	Hcrtr2	0.431123
ENSMUSG00000074149	Gm10634	0.431123
ENSMUSG00000097203	4732419C18Rik	0.431123
ENSMUSG00000105961	Gm42754	0.431123
ENSMUSG00000089941	Gm16168	0.431123
ENSMUSG00000003131	Pafah1b2	0.431783
ENSMUSG00000026737	Pip4k2a	0.433371
ENSMUSG00000032625	Thsd7a	0.433371
ENSMUSG00000060279	Ap2a1	0.433371
ENSMUSG00000001100	Poldip2	0.433682
ENSMUSG00000049115	Agtr1a	0.434758
ENSMUSG00000028456	Unc13b	0.436808
ENSMUSG00000032802	Srxn1	0.436981
ENSMUSG00000024293	Esco1	0.437478
ENSMUSG00000031072	Oraov1	0.438178
ENSMUSG00000001054	Rmnd5b	0.438316
ENSMUSG00000028176	Lrrc7	0.438316
ENSMUSG00000041225	Arhgap12	0.439624
ENSMUSG00000020079	Supv3l1	0.440737
ENSMUSG00000064030	Pym1	0.442558
ENSMUSG00000040606	Kazn	0.443283
ENSMUSG00000023070	Rgn	0.443334
ENSMUSG00000105471	A430073D23Rik	0.443334
ENSMUSG00000091504	Vmn2r118	0.443578
ENSMUSG00000104963	Gm42974	0.443587
ENSMUSG00000042414	Prdm14	0.443809
ENSMUSG00000039841	Zfp800	0.446518
ENSMUSG00000066057	Gm1976	0.446518
ENSMUSG00000022754	Tmem45a	0.446911
ENSMUSG00000085457	1110046J04Rik	0.447137
ENSMUSG00000020641	Rsad2	0.44723
ENSMUSG00000036940	Kdm1a	0.44723
ENSMUSG00000074415	2610203C20Rik	0.44723
ENSMUSG00000002108	Nr1h3	0.450603
ENSMUSG00000026987	Baz2b	0.450603
ENSMUSG00000034796	Cpne7	0.453051
ENSMUSG00000041238	Rbbp8	0.453051
ENSMUSG00000032745	Gpbp1	0.45702
ENSMUSG00000039007	Cpq	0.458095
ENSMUSG00000040390	Map3k10	0.458095
ENSMUSG00000048485	Zbtb8b	0.458095
ENSMUSG00000062604	Srpk2	0.458095
ENSMUSG00000064194	Zfp936	0.458095
ENSMUSG00000075327	Zbtb2	0.458095
ENSMUSG00000093650	Gm20631	0.458095
ENSMUSG00000017713	Tha1	0.458471
ENSMUSG00000027875	Hmgcs2	0.458471
ENSMUSG00000040525	Cblc	0.458471
ENSMUSG00000051586	Mical3	0.458471
ENSMUSG00000070709	1700049G17Rik	0.458471
ENSMUSG00000025650	Col7a1	0.459341
ENSMUSG00000038349	Plcl1	0.461962
ENSMUSG00000037656	Slc20a2	0.463602
ENSMUSG00000012519	Mlkl	0.46396
ENSMUSG00000021484	Lman2	0.46396
ENSMUSG00000021693	Kif2a	0.46396
ENSMUSG00000024598	Fbn2	0.46396
ENSMUSG00000032807	Alox12b	0.46396
ENSMUSG00000058183	Mmel1	0.46396
ENSMUSG00000041781	Cpsf2	0.467465
ENSMUSG00000021221	Dpf3	0.468825
ENSMUSG00000092454	Gm2991	0.468825
ENSMUSG00000024913	Lrp5	0.473354
ENSMUSG00000027107	Chrna1	0.473354
ENSMUSG00000029676	Pot1a	0.473354
ENSMUSG00000096997	Gm26791	0.473354
ENSMUSG00000098257	Gm27169	0.473354
ENSMUSG00000105642	Gm43134	0.473354
ENSMUSG00000005534	Insr	0.4742
ENSMUSG00000044165	Bcl2l15	0.4742
ENSMUSG00000073051	Gm14812	0.4742
ENSMUSG00000103655	Gm37202	0.4742
ENSMUSG00000015599	Ttbk1	0.474209
ENSMUSG00000020698	Cct6b	0.474209
ENSMUSG00000022681	Ntan1	0.474209
ENSMUSG00000037408	Cnnm4	0.474209
ENSMUSG00000043531	Sorcs1	0.474209
ENSMUSG00000057778	Cyb5d2	0.474209
ENSMUSG00000058761	Rnf169	0.474209
ENSMUSG00000067995	Gtf2f2	0.474209
ENSMUSG00000070732	Rbm44	0.474209
ENSMUSG00000080933	Rhox3g	0.474209
ENSMUSG00000086249	Gm12724	0.474209
ENSMUSG00000086316	2210013O21Rik	0.474209
ENSMUSG00000087226	Gm14015	0.474209
ENSMUSG00000087278	A930006I01Rik	0.474209
ENSMUSG00000089685	Gm9017	0.474209
ENSMUSG00000016239	Lonrf3	0.474442
ENSMUSG00000097520	Gm26843	0.474442
ENSMUSG00000093386	1700120O09Rik	0.474956
ENSMUSG00000061244	Exoc5	0.474959
ENSMUSG00000023348	Trip6	0.47612
ENSMUSG00000025266	Gnl3l	0.47612
ENSMUSG00000056121	Fez2	0.47612
ENSMUSG00000089683	4930570N18Rik	0.47612
ENSMUSG00000032514	Ttc21a	0.477705
ENSMUSG00000026490	Cdc42bpa	0.479064
ENSMUSG00000052428	Tmco1	0.47922
ENSMUSG00000026523	Wdr64	0.480167
ENSMUSG00000035443	Thyn1	0.480167
ENSMUSG00000087194	Skint6	0.480167
ENSMUSG00000102674	8030442B05Rik	0.480167
ENSMUSG00000066306	Numa1	0.483967
ENSMUSG00000054404	Slfn5	0.486757
ENSMUSG00000038208	Pgap3	0.488419
ENSMUSG00000045555	Mettl24	0.488715
ENSMUSG00000040528	Milr1	0.488774
ENSMUSG00000084967	Gm12296	0.490205
ENSMUSG00000028565	Nfia	0.493588
ENSMUSG00000021013	Ttc8	0.494416
ENSMUSG00000036995	Asap3	0.495727
ENSMUSG00000089818	Gm15950	0.495727
ENSMUSG00000092465	Gm20472	0.495727
ENSMUSG00000105068	Gm42950	0.495727
ENSMUSG00000040441	Slc26a10	0.496329
ENSMUSG00000031537	Ikbkb	0.497573
ENSMUSG00000043241	Upf2	0.497686
ENSMUSG00000020166	Cnot2	0.498289
ENSMUSG00000027035	Cers6	0.498289
ENSMUSG00000030207	Fam234b	0.498289
ENSMUSG00000005871	Apc	0.498827
ENSMUSG00000028587	Orc1	0.498827
ENSMUSG00000036097	Fam178a	0.498827
ENSMUSG00000080932	Gm10224	0.498997
ENSMUSG00000086549	Gm13648	0.499966
ENSMUSG00000005442	Cic	0.503894
ENSMUSG00000030960	Mettl10	0.503894
ENSMUSG00000058656	Samd12	0.503894
ENSMUSG00000028830	AU040320	0.506704
ENSMUSG00000031093	Dock11	0.506704
ENSMUSG00000034371	Tkfc	0.506704
ENSMUSG00000070687	Htr1d	0.506704
ENSMUSG00000074758	Gm5535	0.506704
ENSMUSG00000003644	Rps6ka1	0.506704
ENSMUSG00000039000	Ube3c	0.507766
ENSMUSG00000020067	Mypn	0.509673
ENSMUSG00000024590	Lmnb1	0.509673
ENSMUSG00000036880	Acaa2	0.509673
ENSMUSG00000038332	Sesn1	0.509673
ENSMUSG00000039703	Nploc4	0.509673
ENSMUSG00000047496	Rnf152	0.509673
ENSMUSG00000085895	Gm12861	0.509673
ENSMUSG00000073758	Sh3d21	0.512308
ENSMUSG00000030061	Uba3	0.512622
ENSMUSG00000018126	Baiap2l2	0.514523
ENSMUSG00000103961	Gm36388	0.514523
ENSMUSG00000074922	Fam122a	0.515739
ENSMUSG00000033644	Piwil2	0.517129
ENSMUSG00000040699	Limd2	0.517129
ENSMUSG00000026942	Traf2	0.520758
ENSMUSG00000010362	Rdm1	0.522563
ENSMUSG00000019699	Akt3	0.522563
ENSMUSG00000020850	Prpf8	0.522563
ENSMUSG00000020930	Ccdc103	0.522563
ENSMUSG00000022710	Usp7	0.522563
ENSMUSG00000025537	Phkg1	0.522563
ENSMUSG00000036264	Fstl4	0.522563
ENSMUSG00000041134	Cyyr1	0.522563
ENSMUSG00000047821	Trim16	0.522563
ENSMUSG00000075595	Zfp652	0.522563
ENSMUSG00000103421	Golt1a	0.522563
ENSMUSG00000106835	Gm43812	0.522563
ENSMUSG00000022015	Tnfsf11	0.52492
ENSMUSG00000030562	Nox4	0.52492
ENSMUSG00000032511	Scn5a	0.52492
ENSMUSG00000038525	Armc10	0.52492
ENSMUSG00000050010	Shisa3	0.52492
ENSMUSG00000026275	Ppp1r7	0.525308
ENSMUSG00000099590	C330022C24Rik	0.529567
ENSMUSG00000024225	Clps	0.530097
ENSMUSG00000005897	Nr2c1	0.530182
ENSMUSG00000022421	Nptxr	0.532473
ENSMUSG00000039163	Cmc1	0.53421
ENSMUSG00000015533	Itga2	0.534578
ENSMUSG00000006800	Sulf2	0.535967
ENSMUSG00000026398	Nr5a2	0.535967
ENSMUSG00000027994	Ccdc109b	0.535967
ENSMUSG00000029263	Pigg	0.535967
ENSMUSG00000042743	Sgtb	0.535967
ENSMUSG00000049550	Clip1	0.535967
ENSMUSG00000093460	Six3os1	0.535967
ENSMUSG00000100927	Gm28536	0.535967
ENSMUSG00000058056	Palld	0.536123
ENSMUSG00000020674	Pxdn	0.536421
ENSMUSG00000030302	Atp2b2	0.536421
ENSMUSG00000040570	Rundc3b	0.536421
ENSMUSG00000062190	Lancl2	0.536421
ENSMUSG00000079699	Gm6592	0.536694
ENSMUSG00000052616	Ccdc79	0.537194
ENSMUSG00000027248	Pdia3	0.537488
ENSMUSG00000029655	N4bp2l2	0.537488
ENSMUSG00000036027	1810046K07Rik	0.537488
ENSMUSG00000052316	Lrrc15	0.537488
ENSMUSG00000057967	Fgf18	0.537866
ENSMUSG00000025645	Ccdc51	0.539084
ENSMUSG00000049288	Lix1l	0.539084
ENSMUSG00000063870	Chd4	0.539127
ENSMUSG00000026834	Acvr1c	0.541684
ENSMUSG00000028414	Fktn	0.541684
ENSMUSG00000062203	Gspt1	0.541684
ENSMUSG00000097511	Gm16677	0.541684
ENSMUSG00000101585	1600010M07Rik	0.541684
ENSMUSG00000027939	Nup210l	0.542887
ENSMUSG00000059554	Ccdc28a	0.542887
ENSMUSG00000004268	Emg1	0.543079
ENSMUSG00000018865	Sult4a1	0.543079
ENSMUSG00000020220	Vps13d	0.543079
ENSMUSG00000021552	Gkap1	0.543079
ENSMUSG00000024154	Gtf2a1l	0.543079
ENSMUSG00000024811	Tnks2	0.543079
ENSMUSG00000032849	Abcc4	0.543079
ENSMUSG00000035597	Prpf39	0.543079
ENSMUSG00000036928	Stag3	0.543079
ENSMUSG00000038115	Ano2	0.543079
ENSMUSG00000035547	Capn5	0.543222
ENSMUSG00000087476	Rap1gapos	0.544237
ENSMUSG00000030677	Kif22	0.545963
ENSMUSG00000020522	Mfap3	0.54636
ENSMUSG00000020532	Acaca	0.54636
ENSMUSG00000033769	Exoc6b	0.54636
ENSMUSG00000042757	Tmem108	0.54636
ENSMUSG00000024786	1700123I01Rik	0.546556
ENSMUSG00000026479	Lamc2	0.546556
ENSMUSG00000040600	Eps8l3	0.546556
ENSMUSG00000041923	Nol4	0.546556
ENSMUSG00000042213	Zfand4	0.546556
ENSMUSG00000044768	D1Ertd622e	0.546556
ENSMUSG00000086093	Gm15341	0.546556
ENSMUSG00000086340	1810059C17Rik	0.546556
ENSMUSG00000087400	Gm15270	0.546556
ENSMUSG00000064267	Hvcn1	0.54718
ENSMUSG00000023953	Polh	0.547351
ENSMUSG00000031595	Pdgfrl	0.547351
ENSMUSG00000036013	Fam122c	0.547351
ENSMUSG00000039166	Akap7	0.547351
ENSMUSG00000086034	Gm15201	0.547351
ENSMUSG00000006403	Adamts4	0.548949
ENSMUSG00000029217	Tec	0.548949
ENSMUSG00000029233	Srd5a3	0.549612
ENSMUSG00000037949	Ano10	0.549612
ENSMUSG00000040265	Dnm3	0.549612
ENSMUSG00000040322	Slc25a24	0.549612
ENSMUSG00000085793	Lin52	0.549612
ENSMUSG00000102633	Gm38224	0.549612
ENSMUSG00000061410	Zcchc14	0.556008
ENSMUSG00000032788	Pdxk	0.557229
ENSMUSG00000073184	Gm10479	0.557229
ENSMUSG00000085931	Gm12648	0.557229
ENSMUSG00000021256	Vash1	0.558556
ENSMUSG00000063109	Dgkeos	0.558556
ENSMUSG00000021715	Cwc27	0.56102
ENSMUSG00000035582	Gdpd4	0.56102
ENSMUSG00000044715	Gskip	0.56102
ENSMUSG00000097206	Gm26699	0.56102
ENSMUSG00000028132	Tmem56	0.561035
ENSMUSG00000021782	Dlg5	0.561319
ENSMUSG00000028807	Zbtb8a	0.561319
ENSMUSG00000053251	Olfr212	0.561319
ENSMUSG00000070867	Trabd2b	0.561319
ENSMUSG00000086220	Gm16599	0.561319
ENSMUSG00000040412	5330417C22Rik	0.56164
ENSMUSG00000022090	Pdlim2	0.561785
ENSMUSG00000087172	Gm12153	0.561785
ENSMUSG00000054520	Sh3bp2	0.561931
ENSMUSG00000004988	Fxyd4	0.562315
ENSMUSG00000007827	Ankrd26	0.562315
ENSMUSG00000018796	Acsl1	0.562315
ENSMUSG00000019756	Prl8a1	0.562315
ENSMUSG00000029823	Luc7l2	0.562315
ENSMUSG00000038886	Man2a2	0.562315
ENSMUSG00000046167	Gldn	0.562315
ENSMUSG00000063623	C230062I16Rik	0.562315
ENSMUSG00000066952	Myo1h	0.562315
ENSMUSG00000069805	Fbp1	0.562315
ENSMUSG00000086206	Gm13783	0.562315
ENSMUSG00000086927	Gm11823	0.562315
ENSMUSG00000087578	Ccdc142os	0.562315
ENSMUSG00000094483	Purb	0.562315
ENSMUSG00000020847	Rph3al	0.563147
ENSMUSG00000030483	Cyp2b10	0.563147
ENSMUSG00000032649	Colgalt2	0.563147
ENSMUSG00000039221	Rpl22l1	0.563147
ENSMUSG00000072753	9230020A06Rik	0.563147
ENSMUSG00000026921	Egfl7	0.564199
ENSMUSG00000033917	Gde1	0.564199
ENSMUSG00000040127	Sdr9c7	0.564485
ENSMUSG00000033909	Usp36	0.56573
ENSMUSG00000043013	Onecut1	0.56655
ENSMUSG00000032551	1110059G10Rik	0.566842
ENSMUSG00000020513	Tubd1	0.566964
ENSMUSG00000033470	Cysltr2	0.566964
ENSMUSG00000046585	Cfap58	0.566964
ENSMUSG00000066372	Vmn2r65	0.566964
ENSMUSG00000102761	Gm37184	0.566987
ENSMUSG00000034290	Nek9	0.568262
ENSMUSG00000025963	Mdh1b	0.571175
ENSMUSG00000027635	Dsn1	0.571175
ENSMUSG00000028184	Adgrl2	0.571175
ENSMUSG00000029603	Dtx1	0.571175
ENSMUSG00000032096	Arcn1	0.571175
ENSMUSG00000059981	Taok2	0.571175
ENSMUSG00000086080	1700123O12Rik	0.571175
ENSMUSG00000097676	Gm26612	0.571175
ENSMUSG00000049502	Dtx3l	0.57211
ENSMUSG00000006906	Stambp	0.57286
ENSMUSG00000020770	Unk	0.57286
ENSMUSG00000032204	Aqp9	0.57286
ENSMUSG00000059187	Fam19a1	0.57286
ENSMUSG00000033740	St18	0.573707
ENSMUSG00000023959	Clic5	0.57815
ENSMUSG00000030505	Prmt3	0.57815
ENSMUSG00000022454	Nell2	0.578574
ENSMUSG00000029627	Zkscan14	0.578574
ENSMUSG00000063229	Ldha	0.578574
ENSMUSG00000079020	Slc45a4	0.578618
ENSMUSG00000037260	Hgsnat	0.579133
ENSMUSG00000003452	Bicd1	0.580862
ENSMUSG00000008575	Nfib	0.580862
ENSMUSG00000026932	Nacc2	0.580862
ENSMUSG00000036435	Exoc1	0.580862
ENSMUSG00000038068	Rnf144b	0.580862
ENSMUSG00000043789	Vwce	0.580862
ENSMUSG00000051934	Spats2	0.580862
ENSMUSG00000052525	Spdya	0.580862
ENSMUSG00000064330	Pde6h	0.580862
ENSMUSG00000102744	5830444F18Rik	0.580862
ENSMUSG00000017897	Eya2	0.581179
ENSMUSG00000021506	Pitx1	0.581179
ENSMUSG00000087461	C230014O12Rik	0.581261
ENSMUSG00000005873	Reep5	0.581785
ENSMUSG00000097738	4930445N18Rik	0.581785
ENSMUSG00000029337	Fgf5	0.582124
ENSMUSG00000038893	Fam117a	0.582124
ENSMUSG00000001493	Meox1	0.582368
ENSMUSG00000023926	Rhag	0.584987
ENSMUSG00000024999	Noc3l	0.5859
ENSMUSG00000074781	Ube2n	0.5859
ENSMUSG00000087149	Itih5l-ps	0.5859
ENSMUSG00000027180	Fbxo3	0.587573
ENSMUSG00000024534	Sncaip	0.588227
ENSMUSG00000085826	Gm15638	0.588321
ENSMUSG00000041301	Cftr	0.588869
ENSMUSG00000093383	Gm20642	0.588869
ENSMUSG00000097836	Gm26903	0.588869
ENSMUSG00000106987	Gm42575	0.588869
ENSMUSG00000009739	Pou6f1	0.595671
ENSMUSG00000028610	Dmrtb1	0.595671
ENSMUSG00000002983	Relb	0.596393
ENSMUSG00000106379	Lhfpl3	0.596393
ENSMUSG00000052504	Epha3	0.597116
ENSMUSG00000091468	Vmn2r82	0.597116
ENSMUSG00000099911	1700044C05Rik	0.597116
ENSMUSG00000025324	Atp10a	0.59844
ENSMUSG00000037605	Adgrl3	0.59844
ENSMUSG00000105331	Gm29865	0.59844
ENSMUSG00000032425	Zfp949	0.599092
ENSMUSG00000035914	Cd276	0.599092
ENSMUSG00000052302	Tbc1d30	0.599092
ENSMUSG00000027109	Sp3	0.599164
ENSMUSG00000056617	4931429L15Rik	0.600548
ENSMUSG00000024011	Pi16	0.600687
ENSMUSG00000049327	Setd8	0.600687
ENSMUSG00000041272	Tox	0.601062
ENSMUSG00000099472	Gm29539	0.601062
ENSMUSG00000034401	Spata6	0.601224
ENSMUSG00000037989	Wnk2	0.601706
ENSMUSG00000080717	B230307C23Rik	0.602899
ENSMUSG00000029401	Rilpl2	0.60347
ENSMUSG00000039275	Foxk2	0.60347
ENSMUSG00000055319	Sec23ip	0.60347
ENSMUSG00000085667	Gm12992	0.60347
ENSMUSG00000030452	Nipa2	0.605342
ENSMUSG00000039191	Rbpj	0.605342
ENSMUSG00000097881	Celrr	0.607787
ENSMUSG00000021910	Nisch	0.608343
ENSMUSG00000045636	Mtus1	0.608343
ENSMUSG00000026753	Ppp6c	0.611498
ENSMUSG00000032193	Ldlr	0.611498
ENSMUSG00000021669	Col4a3bp	0.611588
ENSMUSG00000024381	Bin1	0.61377
ENSMUSG00000004771	Rab11a	0.615831
ENSMUSG00000014418	Hps5	0.615831
ENSMUSG00000032356	Rasgrf1	0.615831
ENSMUSG00000040820	Hlcs	0.616423
ENSMUSG00000051984	Sec31b	0.616423
ENSMUSG00000079524	Gm15402	0.616423
ENSMUSG00000026442	Nfasc	0.617467
ENSMUSG00000030105	Arl8b	0.617467
ENSMUSG00000071866	Ppia	0.617467
ENSMUSG00000104791	4930511M18Rik	0.617762
ENSMUSG00000021759	Ppap2a	0.618394
ENSMUSG00000037110	Ralgapa2	0.619237
ENSMUSG00000024749	Tmc1	0.619654
ENSMUSG00000026073	Il1r2	0.619654
ENSMUSG00000028986	Klhl7	0.621226
ENSMUSG00000031257	Nox1	0.621226
ENSMUSG00000036934	4921524J17Rik	0.621226
ENSMUSG00000054263	Lifr	0.621226
ENSMUSG00000055436	Srsf11	0.621226
ENSMUSG00000075256	Cerkl	0.621226
ENSMUSG00000078640	Gm11627	0.621226
ENSMUSG00000089964	Gm16582	0.621226
ENSMUSG00000090659	Zfp493	0.621226
ENSMUSG00000097336	Fendrr	0.621226
ENSMUSG00000104882	Gm43096	0.621226
ENSMUSG00000005481	Ddx39	0.621714
ENSMUSG00000000125	Wnt3	0.62361
ENSMUSG00000020032	Nuak1	0.624292
ENSMUSG00000045942	BC049762	0.624292
ENSMUSG00000100235	Gm28557	0.624292
ENSMUSG00000020074	Ccar1	0.624725
ENSMUSG00000078521	Aunip	0.625147
ENSMUSG00000020198	Ap3d1	0.625401
ENSMUSG00000044164	Rnf182	0.625932
ENSMUSG00000074305	Peak1	0.625932
ENSMUSG00000085882	2610507I01Rik	0.625932
ENSMUSG00000021182	Ccdc88c	0.626694
ENSMUSG00000022245	Skor1	0.626694
ENSMUSG00000028078	Dclk2	0.626694
ENSMUSG00000028248	Pnisr	0.626694
ENSMUSG00000056737	Capg	0.626694
ENSMUSG00000073805	Fam196a	0.626694
ENSMUSG00000086129	Gm13558	0.626694
ENSMUSG00000092534	Pagr1b	0.626694
ENSMUSG00000099843	Gm7160	0.626694
ENSMUSG00000027583	Zbtb46	0.627926
ENSMUSG00000032534	Cep63	0.629474
ENSMUSG00000026159	Agfg1	0.629615
ENSMUSG00000019373	Cops3	0.630038
ENSMUSG00000070811	Sult2a2	0.631071
ENSMUSG00000031590	Frg1	0.6312
ENSMUSG00000040693	Slco4c1	0.6312
ENSMUSG00000093594	Gm20707	0.6312
ENSMUSG00000087425	Gm15404	0.631869
ENSMUSG00000025920	Stau2	0.632801
ENSMUSG00000029534	St7	0.632801
ENSMUSG00000030970	Ctbp2	0.632801
ENSMUSG00000035704	Alg8	0.632801
ENSMUSG00000072780	Vmn2r24	0.632801
ENSMUSG00000082082	Gm13230	0.632801
ENSMUSG00000097305	Gm17276	0.632801
ENSMUSG00000000142	Axin2	0.633426
ENSMUSG00000027016	Zfp385b	0.633426
ENSMUSG00000034755	Pcdh11x	0.633426
ENSMUSG00000034912	Mdga2	0.633426
ENSMUSG00000039851	4932438H23Rik	0.633426
ENSMUSG00000042015	Wdr41	0.633426
ENSMUSG00000000552	Zfp385a	0.633692
ENSMUSG00000010505	Myt1	0.633692
ENSMUSG00000020883	Fbxl20	0.633692
ENSMUSG00000045216	Hs6st1	0.633692
ENSMUSG00000092399	4930556N13Rik	0.635031
ENSMUSG00000096141	Dnah7a	0.63522
ENSMUSG00000016757	Ttll12	0.635867
ENSMUSG00000026646	Suv39h2	0.635867
ENSMUSG00000041058	Wwp1	0.635867
ENSMUSG00000085550	Gm15658	0.635867
ENSMUSG00000029830	Svopl	0.639081
ENSMUSG00000031750	Il34	0.639081
ENSMUSG00000022565	Plec	0.639762
ENSMUSG00000020677	Ddx52	0.639779
ENSMUSG00000031667	Aktip	0.639779
ENSMUSG00000050605	Zfp61	0.639779
ENSMUSG00000072761	Gm6712	0.640801
ENSMUSG00000025937	Lactb2	0.642066
ENSMUSG00000025754	Agbl1	0.643839
ENSMUSG00000026141	Col19a1	0.643839
ENSMUSG00000050541	Adra1b	0.645534
ENSMUSG00000063172	Hspb11	0.645534
ENSMUSG00000007476	Lrrc8a	0.64644
ENSMUSG00000029413	Naaa	0.646801
ENSMUSG00000089937	Gm7281	0.646801
ENSMUSG00000056185	Snx32	0.649099
ENSMUSG00000003411	Rab3b	0.650204
ENSMUSG00000033632	AW554918	0.650204
ENSMUSG00000021738	Atxn7	0.650368
ENSMUSG00000010376	Nedd8	0.65041
ENSMUSG00000036257	Pnpla8	0.65041
ENSMUSG00000022209	Dhrs2	0.650863
ENSMUSG00000103505	Gm38374	0.650863
ENSMUSG00000027940	Tpm3	0.65094
ENSMUSG00000037335	Hand1	0.651199
ENSMUSG00000085604	Dhx58os	0.653109
ENSMUSG00000087201	Gm15261	0.653109
ENSMUSG00000020109	Dnajb12	0.654387
ENSMUSG00000062609	Kcnj15	0.654387
ENSMUSG00000052085	Dock8	0.654442
ENSMUSG00000097380	Gm26816	0.654586
ENSMUSG00000029422	Rsrc2	0.655033
ENSMUSG00000059003	Grin2a	0.655033
ENSMUSG00000087085	Gm12068	0.655033
ENSMUSG00000000171	Sdhd	0.655701
ENSMUSG00000004591	Pkn2	0.655701
ENSMUSG00000024743	Syt7	0.655701
ENSMUSG00000030660	Pik3c2a	0.655701
ENSMUSG00000032420	Nt5e	0.655701
ENSMUSG00000036985	Zdhhc9	0.655701
ENSMUSG00000059182	Skap2	0.655701
ENSMUSG00000061451	Tmem151a	0.655701
ENSMUSG00000074088	Snrnp40	0.655701
ENSMUSG00000095258	Gm10593	0.655701
ENSMUSG00000107300	Gm43279	0.655701
ENSMUSG00000030838	Ush1c	0.656491
ENSMUSG00000029234	Tmem165	0.656548
ENSMUSG00000097032	4930539J05Rik	0.656548
ENSMUSG00000079555	Haus3	0.657116
ENSMUSG00000020720	Psmd12	0.657584
ENSMUSG00000074513	Arfip1	0.657584
ENSMUSG00000040043	Rbms2	0.658155
ENSMUSG00000073985	Gm10602	0.658155
ENSMUSG00000042507	Elmsan1	0.66158
ENSMUSG00000020225	Tmbim4	0.663845
ENSMUSG00000103855	Gm37605	0.663845
ENSMUSG00000027363	Usp8	0.665131
ENSMUSG00000074715	Ccl28	0.665892
ENSMUSG00000086312	Gm15336	0.665892
ENSMUSG00000043391	2510009E07Rik	0.667025
ENSMUSG00000020952	Scfd1	0.669125
ENSMUSG00000062345	Serpinb2	0.67043
ENSMUSG00000073412	Lst1	0.67043
ENSMUSG00000028407	Toporsos	0.6713
ENSMUSG00000038418	Egr1	0.6713
ENSMUSG00000104314	Gm37907	0.6713
ENSMUSG00000066113	Adamtsl1	0.671618
ENSMUSG00000067081	Asb18	0.672031
ENSMUSG00000026655	Fam107b	0.675732
ENSMUSG00000030057	Cnbp	0.675732
ENSMUSG00000038369	Ncoa6	0.675732
ENSMUSG00000055214	Pld5	0.675732
ENSMUSG00000056131	Pgm3	0.675732
ENSMUSG00000063681	Crb1	0.675732
ENSMUSG00000049928	Glp2r	0.676364
ENSMUSG00000025816	Sec61a2	0.679766
ENSMUSG00000021589	Rhobtb3	0.680983
ENSMUSG00000029176	Anapc4	0.680983
ENSMUSG00000032583	Mon1a	0.680983
ENSMUSG00000037300	Ttc13	0.680983
ENSMUSG00000054046	Klk13	0.680983
ENSMUSG00000086550	Pla2g10os	0.680983
ENSMUSG00000091408	Gm6728	0.680983
ENSMUSG00000106230	Gm29811	0.680983
ENSMUSG00000001289	Pfdn5	0.683165
ENSMUSG00000024696	Lpxn	0.683937
ENSMUSG00000024391	Apom	0.683971
ENSMUSG00000024236	Svil	0.684152
ENSMUSG00000037705	Tecta	0.684152
ENSMUSG00000053070	9230110C19Rik	0.684152
ENSMUSG00000060703	Cd302	0.684152
ENSMUSG00000070691	Runx3	0.684152
ENSMUSG00000086228	Ubap1l	0.684152
ENSMUSG00000085412	Halr1	0.684523
ENSMUSG00000027478	Dnmt3b	0.685828
ENSMUSG00000066232	Ipo7	0.685828
ENSMUSG00000030382	Slc27a5	0.687012
ENSMUSG00000039395	Mreg	0.687331
ENSMUSG00000013833	Med16	0.687543
ENSMUSG00000001768	Rin2	0.68866
ENSMUSG00000026167	Wnt10a	0.68866
ENSMUSG00000026222	Sp100	0.688754
ENSMUSG00000090033	Gm16243	0.688754
ENSMUSG00000090949	Vmn2r77	0.688754
ENSMUSG00000097189	Gm26594	0.688754
ENSMUSG00000105518	Gm42674	0.688754
ENSMUSG00000038146	Notch3	0.688754
ENSMUSG00000039349	C130074G19Rik	0.688827
ENSMUSG00000035472	Slc25a21	0.689171
ENSMUSG00000032679	Cd59a	0.69075
ENSMUSG00000040818	Dennd6a	0.69075
ENSMUSG00000041372	B4galnt3	0.69075
ENSMUSG00000079011	Gm11033	0.69075
ENSMUSG00000097804	Gm16685	0.691057
ENSMUSG00000037788	Vopp1	0.69156
ENSMUSG00000026721	Rabgap1l	0.692411
ENSMUSG00000027582	Zgpat	0.692655
ENSMUSG00000040782	Rfwd2	0.692655
ENSMUSG00000042978	Sbk1	0.692655
ENSMUSG00000030536	Iqgap1	0.693069
ENSMUSG00000043284	Tmem11	0.693069
ENSMUSG00000106023	Gm36831	0.693069
ENSMUSG00000060188	Cxcl17	0.693073
ENSMUSG00000048373	Fgfbp1	0.694673
ENSMUSG00000018008	Cyth4	0.695549
ENSMUSG00000033688	1300017J02Rik	0.695549
ENSMUSG00000071528	Usmg5	0.695563
ENSMUSG00000074345	Tnfaip8l3	0.695563
ENSMUSG00000075316	Scn9a	0.695563
ENSMUSG00000015980	Lrrc27	0.695768
ENSMUSG00000031226	Pbdc1	0.695768
ENSMUSG00000036918	Ttc7	0.696079
ENSMUSG00000087305	A430035B10Rik	0.696079
ENSMUSG00000086141	9030622O22Rik	0.696523
ENSMUSG00000039883	Lrrc17	0.696532
ENSMUSG00000020069	Hnrnph3	0.696953
ENSMUSG00000092595	Gm20427	0.697798
ENSMUSG00000081865	Gm15484	0.697847
ENSMUSG00000021893	Capn7	0.69873
ENSMUSG00000031910	Has3	0.69873
ENSMUSG00000046324	Ermp1	0.69873
ENSMUSG00000090535	Gm8540	0.699817
ENSMUSG00000018548	Trim37	0.699839
ENSMUSG00000021509	Slc25a48	0.699839
ENSMUSG00000033544	Angptl1	0.699839
ENSMUSG00000033596	Rfwd3	0.699839
ENSMUSG00000034674	Tdg	0.699839
ENSMUSG00000037572	Wdhd1	0.699839
ENSMUSG00000053333	Dis3l2	0.699839
ENSMUSG00000069539	Scyl2	0.699839
ENSMUSG00000085307	Gm11525	0.699839
ENSMUSG00000024018	Ccdc167	0.700691
ENSMUSG00000101174	Hoxd4	0.700691
ENSMUSG00000042190	Cmklr1	0.700708
ENSMUSG00000056494	Cngb3	0.701431
ENSMUSG00000023350	4921501E09Rik	0.703552
ENSMUSG00000031201	Brcc3	0.703552
ENSMUSG00000036242	3632451O06Rik	0.703552
ENSMUSG00000027194	Ttc17	0.703767
ENSMUSG00000033949	Trim36	0.703767
ENSMUSG00000038467	Chmp4b	0.703767
ENSMUSG00000044468	Fam46c	0.703767
ENSMUSG00000073682	Gm10563	0.703767
ENSMUSG00000099401	Gm28375	0.703767
ENSMUSG00000017428	Psmd11	0.705112
ENSMUSG00000064181	Rab3ip	0.705112
ENSMUSG00000032289	Thsd4	0.705404
ENSMUSG00000066149	Cdc26	0.705404
ENSMUSG00000045180	Shroom2	0.706353
ENSMUSG00000053613	Notumos	0.706353
ENSMUSG00000024759	Atl3	0.707195
ENSMUSG00000034613	Ppm1h	0.707335
ENSMUSG00000098685	Gm27224	0.707335
ENSMUSG00000078931	Pdf	0.708859
ENSMUSG00000000538	Tom1l2	0.710786
ENSMUSG00000000826	Dnajc5	0.710786
ENSMUSG00000022235	Cmbl	0.710786
ENSMUSG00000024960	Plcb3	0.710786
ENSMUSG00000026083	Eif5b	0.710786
ENSMUSG00000028631	Kcnq4	0.710786
ENSMUSG00000055553	Kxd1	0.710786
ENSMUSG00000081683	Fzd10	0.710786
ENSMUSG00000085154	C130046K22Rik	0.710786
ENSMUSG00000085341	NA	0.710786
ENSMUSG00000086083	Gm15829	0.710786
ENSMUSG00000030769	Slc5a11	0.712727
ENSMUSG00000035941	Ibtk	0.712727
ENSMUSG00000085721	Gm12796	0.712727
ENSMUSG00000084883	Ccdc85c	0.714849
ENSMUSG00000000317	Bcl6b	0.716469
ENSMUSG00000044071	Fam19a2	0.716469
ENSMUSG00000052942	Glis3	0.716469
ENSMUSG00000059323	Tonsl	0.716469
ENSMUSG00000085801	1700013N06Rik	0.716469
ENSMUSG00000026826	Nr4a2	0.71675
ENSMUSG00000037818	3110057O12Rik	0.71675
ENSMUSG00000025421	Hdhd2	0.719818
ENSMUSG00000032718	Mansc1	0.720532
ENSMUSG00000038496	Slc19a3	0.721167
ENSMUSG00000020792	Exoc7	0.723378
ENSMUSG00000027971	Ndst4	0.724459
ENSMUSG00000028822	Tmem50a	0.724459
ENSMUSG00000034557	Zfyve9	0.72526
ENSMUSG00000006574	Slc4a1	0.72672
ENSMUSG00000099639	1700084F23Rik	0.727109
ENSMUSG00000032462	Pik3cb	0.728214
ENSMUSG00000037020	Wdr62	0.728389
ENSMUSG00000038085	Cnbd2	0.728389
ENSMUSG00000030963	Umod	0.729026
ENSMUSG00000097337	Gm26606	0.729026
ENSMUSG00000041351	Rap1gap	0.729155
ENSMUSG00000029061	Mmp23	0.729324
ENSMUSG00000035778	Ggta1	0.735822
ENSMUSG00000038241	Cep250	0.735822
ENSMUSG00000092192	Dyx1c1	0.735822
ENSMUSG00000100168	Gm28526	0.735822
ENSMUSG00000070699	Sars2	0.735925
ENSMUSG00000004642	Slbp	0.737413
ENSMUSG00000020092	Pald1	0.738483
ENSMUSG00000028138	Adh5	0.738483
ENSMUSG00000028156	Eif4e	0.738483
ENSMUSG00000034801	Sos2	0.738483
ENSMUSG00000045404	Kcnk13	0.738504
ENSMUSG00000002210	Smg9	0.738818
ENSMUSG00000019961	Tmpo	0.738818
ENSMUSG00000026581	Sell	0.738818
ENSMUSG00000032097	Ddx6	0.738818
ENSMUSG00000100005	B130024G19Rik	0.739052
ENSMUSG00000056091	St3gal5	0.739056
ENSMUSG00000039686	Zer1	0.73953
ENSMUSG00000028617	Lrrc42	0.739663
ENSMUSG00000024187	Fam234a	0.739823
ENSMUSG00000025370	Cdh9	0.740583
ENSMUSG00000028409	Smu1	0.742328
ENSMUSG00000078599	Skint8	0.742618
ENSMUSG00000096370	Gm21992	0.742618
ENSMUSG00000097311	Gm26871	0.742618
ENSMUSG00000097452	Gm2824	0.742618
ENSMUSG00000020600	Slc7a15	0.743074
ENSMUSG00000021224	Numb	0.743074
ENSMUSG00000022043	Trim35	0.743074
ENSMUSG00000101257	2310015K22Rik	0.743074
ENSMUSG00000050555	Hyls1	0.743258
ENSMUSG00000055723	Rras2	0.743258
ENSMUSG00000092541	Gm20537	0.743258
ENSMUSG00000093525	Gm8974	0.743258
ENSMUSG00000025133	Ints4	0.743905
ENSMUSG00000034493	4930556J24Rik	0.745078
ENSMUSG00000001588	Acap1	0.745306
ENSMUSG00000022554	Hgh1	0.745338
ENSMUSG00000029765	Plxna4	0.745772
ENSMUSG00000046367	Mgat4e	0.747546
ENSMUSG00000097690	4930505N22Rik	0.747546
ENSMUSG00000045777	Ifitm10	0.747739
ENSMUSG00000021969	Zdhhc20	0.747922
ENSMUSG00000099719	Gm28802	0.747922
ENSMUSG00000036192	Rorb	0.748508
ENSMUSG00000088059	Mir1949	0.748794
ENSMUSG00000002147	Stat6	0.751945
ENSMUSG00000022518	4930562C15Rik	0.751945
ENSMUSG00000028295	Smim8	0.751945
ENSMUSG00000073468	Sft2d1	0.751945
ENSMUSG00000047746	Fbxo40	0.75294
ENSMUSG00000097006	9530082P21Rik	0.75294
ENSMUSG00000001794	Capns1	0.755618
ENSMUSG00000003623	Crot	0.755618
ENSMUSG00000016763	Scube1	0.755618
ENSMUSG00000020368	Canx	0.755618
ENSMUSG00000020661	Dnmt3a	0.755618
ENSMUSG00000020917	Acly	0.755618
ENSMUSG00000021103	Mnat1	0.755618
ENSMUSG00000021175	Cdca7l	0.755618
ENSMUSG00000021470	Ercc6l2	0.755618
ENSMUSG00000022837	Iqcb1	0.755618
ENSMUSG00000025041	Nt5c2	0.755618
ENSMUSG00000026610	Esrrg	0.755618
ENSMUSG00000028439	Fam219a	0.755618
ENSMUSG00000028519	Dab1	0.755618
ENSMUSG00000031433	Rbm41	0.755618
ENSMUSG00000032217	Rnf111	0.755618
ENSMUSG00000032329	Hmg20a	0.755618
ENSMUSG00000032489	Kif9	0.755618
ENSMUSG00000033671	Cep350	0.755618
ENSMUSG00000034111	Tmed8	0.755618
ENSMUSG00000035540	Gc	0.755618
ENSMUSG00000037876	Jmjd1c	0.755618
ENSMUSG00000040258	Nxph4	0.755618
ENSMUSG00000040429	Mterf1a	0.755618
ENSMUSG00000041734	Kirrel	0.755618
ENSMUSG00000048997	Atxn7l2	0.755618
ENSMUSG00000052752	Traf7	0.755618
ENSMUSG00000053338	Tarm1	0.755618
ENSMUSG00000059920	4930453N24Rik	0.755618
ENSMUSG00000064010	Dppa1	0.755618
ENSMUSG00000073067	9130019P16Rik	0.755618
ENSMUSG00000074623	Gm826	0.755618
ENSMUSG00000075318	Scn2a1	0.755618
ENSMUSG00000078956	Gm14221	0.755618
ENSMUSG00000091617	Gm3752	0.755618
ENSMUSG00000102620	Gm37675	0.755618
ENSMUSG00000105033	Gm43423	0.755618
ENSMUSG00000106909	Gm43122	0.755618
ENSMUSG00000054733	Msra	0.756257
ENSMUSG00000003072	Atp5d	0.756405
ENSMUSG00000035227	Spcs2	0.756405
ENSMUSG00000041650	Pcca	0.756405
ENSMUSG00000024242	Map4k3	0.756991
ENSMUSG00000027998	Plrg1	0.756991
ENSMUSG00000029826	Zc3hav1	0.756991
ENSMUSG00000031963	Bmper	0.756991
ENSMUSG00000032796	Lama1	0.756991
ENSMUSG00000036528	Ppfibp2	0.756991
ENSMUSG00000040550	Otud6b	0.756991
ENSMUSG00000040621	Gemin8	0.756991
ENSMUSG00000048827	Pkd1l3	0.756991
ENSMUSG00000055044	Pdlim1	0.756991
ENSMUSG00000081817	Gm13590	0.756991
ENSMUSG00000082069	Gm16242	0.756991
ENSMUSG00000086707	Gm12088	0.756991
ENSMUSG00000087151	Gm14022	0.756991
ENSMUSG00000097859	Gm26601	0.757553
ENSMUSG00000027581	Stmn3	0.759326
ENSMUSG00000028525	Pde4b	0.759326
ENSMUSG00000031803	B3gnt3	0.759326
ENSMUSG00000030346	Rad51ap1	0.759665
ENSMUSG00000015647	Lama5	0.760504
ENSMUSG00000022698	Naa50	0.760504
ENSMUSG00000030587	2200002D01Rik	0.760504
ENSMUSG00000052336	Cx3cr1	0.760934
ENSMUSG00000042870	Tom1	0.761444
ENSMUSG00000026621	2001-03-01	0.761603
ENSMUSG00000002771	Grin2d	0.763269
ENSMUSG00000029074	Ttll10	0.764352
ENSMUSG00000039164	Naif1	0.764352
ENSMUSG00000047182	Irs3	0.764352
ENSMUSG00000056153	Socs6	0.764352
ENSMUSG00000056999	Ide	0.764352
ENSMUSG00000059277	R74862	0.764352
ENSMUSG00000074852	Hpse2	0.764352
ENSMUSG00000078670	Fam174b	0.764352
ENSMUSG00000084907	Gm14505	0.764352
ENSMUSG00000091562	Gm9581	0.764352
ENSMUSG00000100807	Gm29521	0.764352
ENSMUSG00000103935	AY702102	0.764352
ENSMUSG00000028541	B4galt2	0.764423
ENSMUSG00000051515	Fam181b	0.764423
ENSMUSG00000054737	Zfp182	0.764651
ENSMUSG00000035064	Eef2k	0.764898
ENSMUSG00000027465	Tbc1d20	0.765379
ENSMUSG00000009647	Mcu	0.765638
ENSMUSG00000030518	Fam189a1	0.765961
ENSMUSG00000060630	Zfp735	0.766575
ENSMUSG00000022340	Sybu	0.766611
ENSMUSG00000005656	Snx6	0.767092
ENSMUSG00000037286	Stag1	0.768398
ENSMUSG00000041789	2700046A07Rik	0.768404
ENSMUSG00000000365	Rnf17	0.768931
ENSMUSG00000001508	Sgca	0.768931
ENSMUSG00000019969	Psen1	0.768931
ENSMUSG00000019990	Pde7b	0.768931
ENSMUSG00000021143	Pacs2	0.768931
ENSMUSG00000027867	Spag17	0.768931
ENSMUSG00000028383	Hsdl2	0.768931
ENSMUSG00000031904	Slc7a6	0.768931
ENSMUSG00000033253	Szt2	0.768931
ENSMUSG00000037013	Ss18	0.768931
ENSMUSG00000038280	Ostm1	0.768931
ENSMUSG00000041057	Wdr43	0.768931
ENSMUSG00000044066	Cep68	0.768931
ENSMUSG00000046818	Ddit4l	0.768931
ENSMUSG00000051590	Map3k19	0.768931
ENSMUSG00000053475	Tnfaip6	0.768931
ENSMUSG00000055446	A630091E08Rik	0.768931
ENSMUSG00000061755	Bod1l	0.768931
ENSMUSG00000074113	Gm10629	0.768931
ENSMUSG00000086048	Drr1	0.768931
ENSMUSG00000087348	Gm15582	0.768931
ENSMUSG00000087587	Gm15245	0.768931
ENSMUSG00000105923	A830019L24Rik	0.769651
ENSMUSG00000041700	Lhfpl1	0.769985
ENSMUSG00000087579	1500017E21Rik	0.769985
ENSMUSG00000033308	Dpyd	0.770859
ENSMUSG00000036622	Atp13a2	0.770859
ENSMUSG00000053754	Chd8	0.771381
ENSMUSG00000000730	Dnmt3l	0.772113
ENSMUSG00000028457	Atp8b5	0.772113
ENSMUSG00000011832	Evi5l	0.773921
ENSMUSG00000016495	Plgrkt	0.773921
ENSMUSG00000022246	Rai14	0.773921
ENSMUSG00000057842	Zfp595	0.773921
ENSMUSG00000100228	Gm29257	0.773921
ENSMUSG00000029642	Polr1d	0.774662
ENSMUSG00000020075	Ddx21	0.775582
ENSMUSG00000022359	Wdyhv1	0.775582
ENSMUSG00000022477	Aco2	0.775582
ENSMUSG00000085603	Gm11346	0.776621
ENSMUSG00000020690	Efcab3	0.778819
ENSMUSG00000024691	Fam111a	0.778819
ENSMUSG00000036949	Slc39a12	0.778819
ENSMUSG00000038199	4931409K22Rik	0.778819
ENSMUSG00000060780	Lrrtm1	0.778819
ENSMUSG00000079450	Cldn34c1	0.778819
ENSMUSG00000090561	Gm17207	0.778819
ENSMUSG00000093456	Gm20662	0.778819
ENSMUSG00000098243	Gm4258	0.778819
ENSMUSG00000004359	Spic	0.780581
ENSMUSG00000037747	Phyhipl	0.782091
ENSMUSG00000031831	Dnaaf1	0.784317
ENSMUSG00000036292	Gramd1c	0.784317
ENSMUSG00000085492	Trmt61b	0.787144
ENSMUSG00000026878	Rab14	0.78722
ENSMUSG00000034532	Fbxo16	0.78722
ENSMUSG00000038515	Grtp1	0.78722
ENSMUSG00000040490	Lrfn2	0.78722
ENSMUSG00000049744	Arhgap15	0.78722
ENSMUSG00000057246	BC051142	0.78722
ENSMUSG00000085326	Gm15642	0.78722
ENSMUSG00000086739	Gm4409	0.78722
ENSMUSG00000087301	Gm13629	0.78722
ENSMUSG00000022180	Slc7a8	0.787903
ENSMUSG00000029311	Hsd17b11	0.787903
ENSMUSG00000086390	1810019D21Rik	0.787903
ENSMUSG00000019088	Dnase1l1	0.788923
ENSMUSG00000027184	Caprin1	0.788923
ENSMUSG00000056692	D17Wsu92e	0.788923
ENSMUSG00000006143	Upk3bl	0.789556
ENSMUSG00000042328	Hps4	0.789556
ENSMUSG00000031283	Chrdl1	0.789892
ENSMUSG00000041144	Dnah7b	0.789892
ENSMUSG00000057440	Mpp7	0.789892
ENSMUSG00000027544	Nfatc2	0.790447
ENSMUSG00000087667	Gm13381	0.790447
ENSMUSG00000009995	Taz	0.791746
ENSMUSG00000022305	Lrp12	0.791946
ENSMUSG00000006731	B4galnt1	0.792009
ENSMUSG00000020926	Adam11	0.792009
ENSMUSG00000023935	Spats1	0.792009
ENSMUSG00000031309	Rps6ka3	0.792009
ENSMUSG00000038732	Mboat1	0.792009
ENSMUSG00000040751	Lat2	0.792009
ENSMUSG00000068394	Cep152	0.792009
ENSMUSG00000084923	Gm15611	0.792009
ENSMUSG00000085208	Brip1os	0.792009
ENSMUSG00000097799	Gm26899	0.792009
ENSMUSG00000100832	Gm29260	0.792009
ENSMUSG00000019194	Scn1b	0.792639
ENSMUSG00000042641	Rgsl1	0.792639
ENSMUSG00000035051	Dhx57	0.793565
ENSMUSG00000050447	Lypd6	0.793565
ENSMUSG00000037627	Rgs22	0.793598
ENSMUSG00000037946	Fgd3	0.793598
ENSMUSG00000032985	5730522E02Rik	0.796586
ENSMUSG00000042992	Borcs5	0.796586
ENSMUSG00000097166	9330179D12Rik	0.796586
ENSMUSG00000030226	Lmo3	0.796873
ENSMUSG00000028575	Eqtn	0.798181
ENSMUSG00000031987	Egln1	0.798181
ENSMUSG00000022101	Fgf17	0.798315
ENSMUSG00000033819	Ppp1r16a	0.798315
ENSMUSG00000101517	4732465J04Rik	0.799808
ENSMUSG00000041471	Fam35a	0.802085
ENSMUSG00000002733	Plekha3	0.802999
ENSMUSG00000007987	Ift22	0.802999
ENSMUSG00000036438	Calm2	0.802999
ENSMUSG00000097736	9530059O14Rik	0.803424
ENSMUSG00000021879	Dnah12	0.804281
ENSMUSG00000023911	Flywch2	0.804281
ENSMUSG00000028834	Trim63	0.804281
ENSMUSG00000057135	Scimp	0.804281
ENSMUSG00000066158	AY512931	0.804281
ENSMUSG00000038437	Mllt6	0.804715
ENSMUSG00000086404	Gm6787	0.804715
ENSMUSG00000010358	Ifi35	0.805255
ENSMUSG00000020114	Cand1	0.805255
ENSMUSG00000021678	F2rl1	0.805255
ENSMUSG00000026080	Chst10	0.805255
ENSMUSG00000028953	Abcf2	0.805255
ENSMUSG00000028976	Slc2a5	0.805255
ENSMUSG00000030177	Ccdc77	0.805255
ENSMUSG00000037003	Tns2	0.805255
ENSMUSG00000037536	Fbxo34	0.805255
ENSMUSG00000037996	Slc24a2	0.805255
ENSMUSG00000043705	Capn13	0.805255
ENSMUSG00000062580	Timm17a	0.805255
ENSMUSG00000079557	2002-03-01	0.805255
ENSMUSG00000086506	Gm15911	0.805255
ENSMUSG00000096054	Syne1	0.805255
ENSMUSG00000101549	Gm29630	0.805255
ENSMUSG00000105387	Gm42590	0.805255
ENSMUSG00000047361	Gm973	0.805255
ENSMUSG00000039089	L3mbtl3	0.805266
ENSMUSG00000079157	Fam155a	0.805266
ENSMUSG00000060275	Nrg2	0.808456
ENSMUSG00000004631	Sgce	0.808646
ENSMUSG00000006711	D130043K22Rik	0.808646
ENSMUSG00000026301	Iqca	0.808646
ENSMUSG00000027173	Depdc7	0.808646
ENSMUSG00000055540	Epha6	0.808646
ENSMUSG00000027378	Nphp1	0.811511
ENSMUSG00000030643	Rab30	0.811511
ENSMUSG00000045327	6330549D23Rik	0.813215
ENSMUSG00000041870	Ankrd13a	0.813622
ENSMUSG00000045968	Teddm2	0.813622
ENSMUSG00000074764	Sel1l2	0.813622
ENSMUSG00000097463	4930448E22Rik	0.814334
ENSMUSG00000001566	Mnx1	0.81459
ENSMUSG00000017686	Rhot1	0.81459
ENSMUSG00000020305	Asb3	0.81459
ENSMUSG00000020620	Abca8b	0.81459
ENSMUSG00000027778	Ift80	0.81459
ENSMUSG00000030168	Adipor2	0.81459
ENSMUSG00000063821	Dupd1	0.81459
ENSMUSG00000066258	Trim12a	0.81459
ENSMUSG00000105742	Gm42748	0.81459
ENSMUSG00000033948	Zswim5	0.815102
ENSMUSG00000002068	Ccne1	0.81552
ENSMUSG00000089940	Gm4117	0.81552
ENSMUSG00000034317	Trim59	0.816887
ENSMUSG00000027606	Dnajc5b	0.817871
ENSMUSG00000029790	Cep41	0.817871
ENSMUSG00000079165	Sap25	0.818069
ENSMUSG00000022304	Dpys	0.818771
ENSMUSG00000025932	Eya1	0.818771
ENSMUSG00000034931	Dhx8	0.818771
ENSMUSG00000079042	Apela	0.818771
ENSMUSG00000032615	Nt5m	0.819143
ENSMUSG00000052854	Nrk	0.819143
ENSMUSG00000074652	Myh7b	0.819143
ENSMUSG00000017119	Nbr1	0.820556
ENSMUSG00000022679	Mpv17l	0.820802
ENSMUSG00000044206	Vsig4	0.821008
ENSMUSG00000052040	Klf13	0.821008
ENSMUSG00000019943	Atp2b1	0.82144
ENSMUSG00000029598	Plbd2	0.82144
ENSMUSG00000003435	Supt5	0.821675
ENSMUSG00000021268	Meg3	0.821675
ENSMUSG00000025812	Pard3	0.821675
ENSMUSG00000033526	Ppip5k1	0.821675
ENSMUSG00000090105	Gm15890	0.821675
ENSMUSG00000099170	5730403I07Rik	0.821675
ENSMUSG00000103204	Gm38139	0.821675
ENSMUSG00000003814	Calr	0.822339
ENSMUSG00000022074	Tnfrsf10b	0.822339
ENSMUSG00000022814	Umps	0.822339
ENSMUSG00000027843	Ptpn22	0.822339
ENSMUSG00000034243	Golgb1	0.822339
ENSMUSG00000042473	Tbc1d8b	0.822339
ENSMUSG00000048402	Gli2	0.822339
ENSMUSG00000052276	Ostn	0.822339
ENSMUSG00000057133	Chd6	0.822339
ENSMUSG00000062980	Cped1	0.822339
ENSMUSG00000072258	Taf1a	0.822339
ENSMUSG00000084826	AI847159	0.822339
ENSMUSG00000091803	Cox16	0.822339
ENSMUSG00000092260	Zfp963	0.822339
ENSMUSG00000102191	Gm36569	0.822339
ENSMUSG00000103965	Gm30173	0.822339
ENSMUSG00000025964	Adam23	0.823136
ENSMUSG00000022822	Abcc5	0.824248
ENSMUSG00000057098	Ebf1	0.824248
ENSMUSG00000098306	Gm28040	0.824248
ENSMUSG00000056413	Adap1	0.825105
ENSMUSG00000036138	Acaa1a	0.825895
ENSMUSG00000103506	Gm38376	0.825895
ENSMUSG00000022971	Ifnar2	0.82634
ENSMUSG00000078924	Gm12169	0.826552
ENSMUSG00000024052	Lpin2	0.82802
ENSMUSG00000033781	Asb13	0.829181
ENSMUSG00000032586	Traip	0.829632
ENSMUSG00000075044	Slc22a29	0.829632
ENSMUSG00000104302	Gm36975	0.829632
ENSMUSG00000038664	Herc1	0.830857
ENSMUSG00000050377	Il31ra	0.83185
ENSMUSG00000101924	Gm28748	0.83185
ENSMUSG00000022203	Efs	0.832004
ENSMUSG00000038489	Polr2l	0.832158
ENSMUSG00000035900	Gramd4	0.832257
ENSMUSG00000049421	Zfp260	0.832826
ENSMUSG00000090744	Gm6871	0.832826
ENSMUSG00000040466	Blvrb	0.83442
ENSMUSG00000090996	Gm20458	0.83442
ENSMUSG00000027386	Fbln7	0.835433
ENSMUSG00000040413	Timd2	0.835433
ENSMUSG00000046634	Pkd1l1	0.835433
ENSMUSG00000099016	Gm27227	0.835433
ENSMUSG00000006191	Cdkal1	0.836571
ENSMUSG00000020152	Actr2	0.836571
ENSMUSG00000025147	Mob2	0.836571
ENSMUSG00000025930	Msc	0.836571
ENSMUSG00000026109	Tmeff2	0.836571
ENSMUSG00000026879	Gsn	0.836571
ENSMUSG00000028197	Col24a1	0.836571
ENSMUSG00000029125	Stx18	0.836571
ENSMUSG00000029291	Rufy3	0.836571
ENSMUSG00000034701	Neurod1	0.836571
ENSMUSG00000037606	Osbpl5	0.836571
ENSMUSG00000037999	Arap2	0.836571
ENSMUSG00000039318	Rab3gap2	0.836571
ENSMUSG00000040473	Cfap69	0.836571
ENSMUSG00000046318	Ccbe1	0.836571
ENSMUSG00000068196	Col8a1	0.836571
ENSMUSG00000078161	Erich3	0.836571
ENSMUSG00000086372	Gm16246	0.836571
ENSMUSG00000086381	AV064505	0.836571
ENSMUSG00000097123	Gm6297	0.836571
ENSMUSG00000097483	Gm26806	0.836571
ENSMUSG00000104887	Gm43158	0.836571
ENSMUSG00000073771	Btbd19	0.836966
ENSMUSG00000027792	Bche	0.837553
ENSMUSG00000028927	Padi2	0.837553
ENSMUSG00000036748	Cuedc2	0.837553
ENSMUSG00000040936	Ulk4	0.837553
ENSMUSG00000042599	Kdm7a	0.837553
ENSMUSG00000047379	B4gat1	0.837553
ENSMUSG00000084265	Gm14541	0.837553
ENSMUSG00000086853	Gm14720	0.837553
ENSMUSG00000097056	Gm4262	0.837553
ENSMUSG00000028804	Csmd2	0.838169
ENSMUSG00000085583	Gm15676	0.838357
ENSMUSG00000031552	Adam18	0.839726
ENSMUSG00000026239	Pde6d	0.839802
ENSMUSG00000026765	Lypd6b	0.839802
ENSMUSG00000027452	Acss1	0.839802
ENSMUSG00000034656	Cacna1a	0.839802
ENSMUSG00000040329	Il7	0.839802
ENSMUSG00000066129	Kndc1	0.839802
ENSMUSG00000049491	Slc36a3	0.840756
ENSMUSG00000017723	Wfdc2	0.840902
ENSMUSG00000018893	Mb	0.84098
ENSMUSG00000034402	Kcnh5	0.84098
ENSMUSG00000019987	Arg1	0.841002
ENSMUSG00000041000	Trim62	0.841002
ENSMUSG00000079550	Mpp4	0.841002
ENSMUSG00000086126	5730457N03Rik	0.841002
ENSMUSG00000102716	Gm5099	0.841002
ENSMUSG00000104658	Gm42877	0.841002
ENSMUSG00000031360	Ctps2	0.841049
ENSMUSG00000032725	Folr2	0.841297
ENSMUSG00000032698	Lmo2	0.842562
ENSMUSG00000097071	4930544I03Rik	0.842562
ENSMUSG00000072934	Trpc5os	0.843027
ENSMUSG00000097243	Gm26908	0.843244
ENSMUSG00000098784	Gm27174	0.843883
ENSMUSG00000031327	Chic1	0.844522
ENSMUSG00000024347	Psd2	0.845169
ENSMUSG00000024697	Gna14	0.845169
ENSMUSG00000033389	Arhgap44	0.845169
ENSMUSG00000051855	Mest	0.845169
ENSMUSG00000033633	Clec18a	0.846019
ENSMUSG00000035390	Brsk1	0.846254
ENSMUSG00000041710	Trpc5	0.846254
ENSMUSG00000043259	Fam13c	0.846254
ENSMUSG00000085804	Gm12973	0.846254
ENSMUSG00000027708	Dcun1d1	0.847915
ENSMUSG00000024421	Lama3	0.848006
ENSMUSG00000041849	Card6	0.848006
ENSMUSG00000043388	Tmem130	0.848006
ENSMUSG00000052551	Adarb2	0.848006
ENSMUSG00000055200	Sertad3	0.848006
ENSMUSG00000037343	Taf2	0.848009
ENSMUSG00000038679	Trps1	0.84832
ENSMUSG00000052962	Mrpl35	0.850003
ENSMUSG00000032058	Ppp2r1b	0.850066
ENSMUSG00000059498	Fcgr3	0.850066
ENSMUSG00000031994	Adamts8	0.85012
ENSMUSG00000052712	BC004004	0.85012
ENSMUSG00000068082	Grxcr1	0.85012
ENSMUSG00000090861	Arf4os	0.85012
ENSMUSG00000102069	1700012I11Rik	0.85012
ENSMUSG00000025224	Gbf1	0.850935
ENSMUSG00000028777	Gnat3	0.851108
ENSMUSG00000019768	Esr1	0.852035
ENSMUSG00000023039	Krt7	0.852035
ENSMUSG00000025008	Tctn3	0.852035
ENSMUSG00000030774	Pak1	0.852035
ENSMUSG00000037253	Mex3c	0.852035
ENSMUSG00000040613	Apobec1	0.852035
ENSMUSG00000056753	C330011M18Rik	0.852035
ENSMUSG00000058076	Sdhc	0.852035
ENSMUSG00000079363	Gbp4	0.852035
ENSMUSG00000085745	Gm14372	0.852035
ENSMUSG00000086682	Gm16023	0.852035
ENSMUSG00000086805	4932443L11Rik	0.852035
ENSMUSG00000089661	Mia	0.852035
ENSMUSG00000096946	Fmr1os	0.852035
ENSMUSG00000021978	Extl3	0.852139
ENSMUSG00000025656	Arhgef9	0.852139
ENSMUSG00000059327	Eda	0.852139
ENSMUSG00000074981	Dcdc5	0.852139
ENSMUSG00000078780	Gm5150	0.852139
ENSMUSG00000023905	Tnfrsf12a	0.85333
ENSMUSG00000032594	Ip6k1	0.85333
ENSMUSG00000089907	Gm16169	0.85333
ENSMUSG00000032776	Mctp2	0.853556
ENSMUSG00000035248	Zcchc6	0.853556
ENSMUSG00000041685	Fcho2	0.853556
ENSMUSG00000023927	Satb1	0.856623
ENSMUSG00000032842	Abcc10	0.857348
ENSMUSG00000035505	Cox18	0.857348
ENSMUSG00000061666	Gdpd1	0.857348
ENSMUSG00000026674	Ddr2	0.857999
ENSMUSG00000030876	Mettl9	0.857999
ENSMUSG00000038836	Agbl3	0.857999
ENSMUSG00000068463	B630019A10Rik	0.857999
ENSMUSG00000106120	Gm42697	0.857999
ENSMUSG00000028212	Ccne2	0.858537
ENSMUSG00000037621	Atoh8	0.858537
ENSMUSG00000086232	Gm7546	0.858537
ENSMUSG00000087131	Gm16152	0.858537
ENSMUSG00000000214	Th	0.858646
ENSMUSG00000020628	Trappc12	0.858646
ENSMUSG00000029231	Pdgfra	0.858646
ENSMUSG00000036892	Prodh2	0.858646
ENSMUSG00000045102	Poln	0.858646
ENSMUSG00000045699	Gm21411	0.858646
ENSMUSG00000102271	C630050I24Rik	0.858646
ENSMUSG00000016181	Diexf	0.858905
ENSMUSG00000096996	Gm26792	0.860443
ENSMUSG00000022112	Gpc5	0.860598
ENSMUSG00000021768	Dusp13	0.861763
ENSMUSG00000034959	5031414D18Rik	0.861818
ENSMUSG00000038777	Sema6c	0.861818
ENSMUSG00000041733	Coq5	0.861818
ENSMUSG00000046591	Ticrr	0.861818
ENSMUSG00000079259	Trim71	0.861818
ENSMUSG00000093803	Ppp2r3d	0.861818
ENSMUSG00000082562	Gm11726	0.862024
ENSMUSG00000097274	Gm26564	0.862092
ENSMUSG00000022999	Lmbr1l	0.862528
ENSMUSG00000021703	Serinc5	0.862975
ENSMUSG00000079511	Ccdc142	0.862975
ENSMUSG00000058704	Memo1	0.86374
ENSMUSG00000071253	Slc25a16	0.864597
ENSMUSG00000037896	Rcor1	0.864815
ENSMUSG00000027784	Ppm1l	0.866075
ENSMUSG00000028577	Plaa	0.866075
ENSMUSG00000041624	Gucy1a2	0.866075
ENSMUSG00000026827	Gpd2	0.867013
ENSMUSG00000048897	Zfp710	0.867013
ENSMUSG00000054793	Cadm4	0.867013
ENSMUSG00000068680	Gm10248	0.867013
ENSMUSG00000058806	Col13a1	0.867174
ENSMUSG00000060450	Rnf14	0.867174
ENSMUSG00000074235	Gm10649	0.867174
ENSMUSG00000105460	Gm42671	0.867174
ENSMUSG00000025199	Chuk	0.867211
ENSMUSG00000026019	Wdr12	0.867211
ENSMUSG00000086999	Bcas1os2	0.867222
ENSMUSG00000009356	Lpo	0.86725
ENSMUSG00000026639	Lamb3	0.86725
ENSMUSG00000037942	Crp	0.86725
ENSMUSG00000024948	Map4k2	0.869451
ENSMUSG00000056529	Ptafr	0.869451
ENSMUSG00000063704	Mapk15	0.869451
ENSMUSG00000069581	Tspear	0.869451
ENSMUSG00000086666	Gm12249	0.869451
ENSMUSG00000102781	NA	0.869451
ENSMUSG00000035566	Pcdh17	0.870413
ENSMUSG00000102950	Gm37018	0.870413
ENSMUSG00000107384	Gm42557	0.870413
ENSMUSG00000047417	Rexo1	0.870817
ENSMUSG00000007646	Rad51c	0.871188
ENSMUSG00000015652	Steap1	0.871188
ENSMUSG00000020053	Igf1	0.871188
ENSMUSG00000020723	Cacng4	0.871188
ENSMUSG00000022995	Enah	0.871188
ENSMUSG00000026126	Ptpn18	0.871188
ENSMUSG00000028182	Lrriq3	0.871188
ENSMUSG00000030816	Rnf40	0.871188
ENSMUSG00000032126	Hmbs	0.871188
ENSMUSG00000032232	Cgnl1	0.871188
ENSMUSG00000032750	Gab3	0.871188
ENSMUSG00000038641	Akr1d1	0.871188
ENSMUSG00000038872	Zfhx3	0.871188
ENSMUSG00000040706	Agmat	0.871188
ENSMUSG00000045319	Proser2	0.871188
ENSMUSG00000046456	Tmem150b	0.871188
ENSMUSG00000051036	Ttc24	0.871188
ENSMUSG00000056536	Pign	0.871188
ENSMUSG00000066500	Izumo2	0.871188
ENSMUSG00000085794	Vax2os	0.871188
ENSMUSG00000087238	Gm12865	0.871188
ENSMUSG00000102082	Gm28675	0.871188
ENSMUSG00000032621	Srek1	0.873979
ENSMUSG00000097085	Gm26634	0.873979
ENSMUSG00000002658	Gtf2f1	0.873994
ENSMUSG00000041757	Plekha6	0.873994
ENSMUSG00000043913	Ccdc60	0.875237
ENSMUSG00000035726	Supt16	0.875573
ENSMUSG00000025967	Eef1b2	0.876037
ENSMUSG00000027605	Acss2	0.876037
ENSMUSG00000002617	Zfp40	0.877333
ENSMUSG00000060560	Ces4a	0.877333
ENSMUSG00000005705	Agrp	0.878713
ENSMUSG00000039473	Ubn1	0.878713
ENSMUSG00000090061	Nwd2	0.878713
ENSMUSG00000097623	B230323A14Rik	0.878713
ENSMUSG00000086584	Gm12002	0.880081
ENSMUSG00000004328	Hif3a	0.880312
ENSMUSG00000034687	Fras1	0.880901
ENSMUSG00000025762	Larp1b	0.881476
ENSMUSG00000024350	Dnajc18	0.882708
ENSMUSG00000018565	Elp5	0.882997
ENSMUSG00000019302	Atp6v0a1	0.882997
ENSMUSG00000020189	Osbpl8	0.882997
ENSMUSG00000020640	Itsn2	0.882997
ENSMUSG00000026458	Ppfia4	0.882997
ENSMUSG00000028977	Casz1	0.882997
ENSMUSG00000030798	Cd37	0.882997
ENSMUSG00000032512	Wdr48	0.882997
ENSMUSG00000034324	Tmem132c	0.882997
ENSMUSG00000036291	Ap5m1	0.882997
ENSMUSG00000055960	Skint4	0.882997
ENSMUSG00000067369	Trmt2b	0.882997
ENSMUSG00000097542	Gm26751	0.882997
ENSMUSG00000097543	Gm805	0.882997
ENSMUSG00000101176	Gm29095	0.882997
ENSMUSG00000104916	Gm42830	0.882997
ENSMUSG00000106636	Gm43813	0.882997
ENSMUSG00000007216	Zfp775	0.883444
ENSMUSG00000020594	Pum2	0.883444
ENSMUSG00000020697	Lig3	0.883444
ENSMUSG00000022489	Pde1b	0.883444
ENSMUSG00000022514	Il1rap	0.883444
ENSMUSG00000025374	Nabp2	0.883444
ENSMUSG00000035131	Brinp3	0.883444
ENSMUSG00000040533	Matn1	0.883444
ENSMUSG00000058392	Rrp1b	0.883444
ENSMUSG00000061607	Mdc1	0.883444
ENSMUSG00000063801	Ap3s2	0.883444
ENSMUSG00000079070	Gm3985	0.883444
ENSMUSG00000085860	2410003L11Rik	0.883444
ENSMUSG00000086681	Gm16178	0.883444
ENSMUSG00000031887	Tradd	0.885419
ENSMUSG00000070280	Slc22a14	0.886767
ENSMUSG00000006386	Tek	0.886841
ENSMUSG00000073528	Gm10530	0.887769
ENSMUSG00000037922	Bank1	0.890685
ENSMUSG00000038500	Prr3	0.890685
ENSMUSG00000041605	5730559C18Rik	0.890685
ENSMUSG00000060673	4930595M18Rik	0.890685
ENSMUSG00000067194	Eif1ax	0.890685
ENSMUSG00000074182	Znhit6	0.890685
ENSMUSG00000004668	Abca13	0.891533
ENSMUSG00000014198	Zfp385c	0.891533
ENSMUSG00000103170	Gm37170	0.894168
ENSMUSG00000018844	Fndc8	0.894552
ENSMUSG00000097280	AI849053	0.894552
ENSMUSG00000032028	Nxpe2	0.895573
ENSMUSG00000036613	Tssc1	0.896038
ENSMUSG00000060636	Rpl35a	0.896323
ENSMUSG00000027167	Elp4	0.896705
ENSMUSG00000022550	Adck5	0.896749
ENSMUSG00000021823	Vcl	0.897793
ENSMUSG00000086379	1700026D11Rik	0.897793
ENSMUSG00000097430	Gm10544	0.89782
ENSMUSG00000032839	Trpc1	0.89782
ENSMUSG00000097155	Gm26511	0.898082
ENSMUSG00000028690	Mmachc	0.898337
ENSMUSG00000034341	Wbp2	0.898337
ENSMUSG00000041020	Map7d2	0.898337
ENSMUSG00000046351	Zfp322a	0.898337
ENSMUSG00000047907	Tshz2	0.898337
ENSMUSG00000097677	Gm26611	0.898337
ENSMUSG00000023918	Adgrf4	0.899427
ENSMUSG00000024517	Grp	0.899427
ENSMUSG00000055489	Ano5	0.899427
ENSMUSG00000061458	Nol10	0.899438
ENSMUSG00000029798	Herc6	0.899463
ENSMUSG00000039055	Eme1	0.899692
ENSMUSG00000017132	Cyth1	0.900294
ENSMUSG00000024059	Clip4	0.901267
ENSMUSG00000024253	Dync2li1	0.901267
ENSMUSG00000024976	Shoc2	0.901267
ENSMUSG00000030199	Etv6	0.901267
ENSMUSG00000032374	Plod2	0.901267
ENSMUSG00000052296	Ppp6r1	0.901267
ENSMUSG00000053286	Trmt1l	0.901267
ENSMUSG00000071636	Rimbp3	0.901267
ENSMUSG00000095547	Gm10719	0.901267
ENSMUSG00000097101	1810034E14Rik	0.901267
ENSMUSG00000106766	4933424N20Rik	0.901267
ENSMUSG00000074813	Gm14005	0.901677
ENSMUSG00000018042	Cyb5r3	0.901795
ENSMUSG00000009112	Bcl2l13	0.90229
ENSMUSG00000025977	Boll	0.90229
ENSMUSG00000028580	Pum1	0.90229
ENSMUSG00000029837	1700111E14Rik	0.90229
ENSMUSG00000030607	Acan	0.90229
ENSMUSG00000030744	Rps3	0.90229
ENSMUSG00000030539	Sema4b	0.902645
ENSMUSG00000097595	1500002F19Rik	0.902946
ENSMUSG00000100934	NA	0.903115
ENSMUSG00000093674	Rpl41	0.903808
ENSMUSG00000020315	Sptbn1	0.904451
ENSMUSG00000051435	Fhad1	0.904451
ENSMUSG00000067150	Xpo5	0.904451
ENSMUSG00000099576	Gm29040	0.904451
ENSMUSG00000103413	Gm38389	0.904451
ENSMUSG00000021758	Ddx4	0.904859
ENSMUSG00000027222	Pex16	0.906799
ENSMUSG00000027374	Mrps5	0.906799
ENSMUSG00000052713	Zfp608	0.906799
ENSMUSG00000085345	Gm16064	0.907408
ENSMUSG00000022186	Oxct1	0.907887
ENSMUSG00000003051	Elf3	0.90809
ENSMUSG00000016257	Slmo2	0.90809
ENSMUSG00000026510	Trp53bp2	0.90809
ENSMUSG00000026627	Tmem206	0.90809
ENSMUSG00000028559	Osbpl9	0.90809
ENSMUSG00000028868	Wasf2	0.90809
ENSMUSG00000050558	Prokr2	0.90809
ENSMUSG00000053310	Nrgn	0.90809
ENSMUSG00000021982	Cdadc1	0.908237
ENSMUSG00000025153	Fasn	0.908237
ENSMUSG00000026348	Acmsd	0.908237
ENSMUSG00000054855	Rnd1	0.908237
ENSMUSG00000068744	Psrc1	0.908237
ENSMUSG00000032010	Usp2	0.909499
ENSMUSG00000091530	Cldn20	0.910126
ENSMUSG00000026712	Mrc1	0.910734
ENSMUSG00000024937	Ehbp1l1	0.911616
ENSMUSG00000025077	Dclre1a	0.911616
ENSMUSG00000042156	Dzip1	0.911616
ENSMUSG00000085400	Pard3bos3	0.911616
ENSMUSG00000100827	Gm29069	0.911616
[truncated: 16,507 more rows]
